# Supplementary material for: Molecular epidemiology of Plasmodium falciparum by multiplexed amplicon deep sequencing in Senegal
Source: Malar J. 2020 Nov 10;19:403. doi: 10.1186/s12936-020-03471-7 (PMC7654156; doi:10.1186/s12936-020-03471-7)
Supplement: Supplementary file 1 — Additional file 1. Multiplexed amplicon deep sequencing data of Pfmsp1 gene. [file 12936_2020_3471_MOESM1_ESM.xlsx]

## Sheet: Feuil1
ID Samples	SITES	Year	Reads	Number of alleles	Allele types	Fasta sequences	Nothing
KG 001	Kedougou	2016	115872	4	RO33 Allele6 KG001	ATAGTTTATTTACTGATCCACTTGTCTTAAATAGTATTCTAATTCAAGTGGATCAGTAAATAAACTATCAATGTTAAATTTAATAGTTTTGGCAATTTCTTTTATTTTTTCTTCGTGTTCCTCGATTTTTTTGTTCTTATCAAGGAGAGTATTTGGTTTACTTCCAGTAGTGGGTTTTTCGGCATCTGTTTTAATTTTATCTATATCTTCAAGTAATTTCTTTATGTTTTCATTTTTTTTTAAAGTGTCAATACGTTTTTCTAAAACGCTTATTAAATTATGTGCTTCTTCTAATTGTTTATTGTAAATAGAAAGATCATATTGAGCTTGGTATAATTTTTTTTTTCCTTCTTCATTATCTGCATTCTTATTTTGATCAATTGTTTTCTTACTTCCTTC…	Nothing
					RO33 Allele7 KG001	ATAGTTTATTTACTGATCCACTTGTCTTAAATAGTATTCTAATTCAAGTGGATCAGTAAATAAACTATCAATGTTAAATTTAATAGTTTTGGCAATTTCTTTTATTTTTTCTTCGTGTTCCTCGATTTTTTTGTTCTTATCAAGGAGAGTATTTGGTTTACTTCCAGTAGTGGGTTTTTCGGCATCTGTTTTAATTTTATCTATATCTTCAAGTAATTTCTTTATGTTTTCATTTTTTTTTAAAGTGTCAATACGTTTTTCTAAAACGCTTATTAAATTATGTGCTTCTTCTAATTGTTTATTGTAAATAGAAAGATCATATTGAGCTTGGTATAATTTTTTTTTTCCTTCTTCATTATCTGCATTCTTATTTTGATCAATTGTTTTCTTACTTCCTTC…	Nothing
					RO33 Allele6 KG001	ATAGTTTATTTACTGATCCACTTGTCTTAAATAGTATTCTAATTCAAGTGGATCAGTAAATAAACTATCAATGTTAAATTTAATAGTTTTGGCAATTTCTTTTATTTTTTCTTCGTGTTCCTCGATTTTTTTGTTCTTATCAAGGAGAGTATTTGGTTTACTTCCAGTAGTGGGTTTTTCGGCATCTGTTTTAATTTTATCTATATCTTCAAGTAATTTCTTTATGTTTTCATTTTTTTTTAAAGTGTCAATACGTTTTTCTAAAACGCTTATTAAATTATGTGCTTCTTCTAATTGTTTATTGTAAATAGAAAGATCATATTGAGCTTGGTATAATTTTTTTTTTCCTTCTTCATTATCTGCATTCTTATTTTGATCAATTGTTTTCTTACTTCCTTC…	Nothing
					RO33 Allele7 KG001	ATAGTTTATTTACTGATCCACTTGTCTTAAATAGTATTCTAATTCAAGTGGATCAGTAAATAAACTATCAATGTTAAATTTAATAGTTTTGGCAATTTCTTTTATTTTTTCTTCGTGTTCCTCGATTTTTTTGTTCTTATCAAGGAGAGTATTTGGTTTACTTCCAGTAGTGGGTTTTTCGGCATCTGTTTTAATTTTATCTATATCTTCAAGTAATTTCTTTATGTTTTCATTTTTTTTTAAAGTGTCAATACGTTTTTCTAAAACGCTTATTAAATTATGTGCTTCTTCTAATTGTTTATTGTAAATAGAAAGATCATATTGAGCTTGGTATAATTTTTTTTTTCCTTCTTCATTATCTGCATTCTTATTTTGATCAATTGTTTTCTTACTTCCTTC…	Nothing
KG 002	Kedougou	2016	87960	1	K1 Allele17 KG002	ATAGTTTATTTACTGATCCACTTGTCTTAAATAGTATTCTAATTCAAGTGGATCAGTAAATAAACTATCAATGTTAAATTTAATAGTTTTGGCAATTTCTTTTATTTTTTCTTCGTGTTCCTCGATTTTTTTGTTCTTATCAAGGAGAGTATTTGGTTTACTTCCAGTAGTGGGTTTTTCGGCATCTGTTTTAATTTTATCTATATCTTCAAGTAATTTCTTTATGTTTTCATTTTTTTTTAAAGTGTCAATACGTTTTTCTAAAACGCTTATTAAATTATGTGCTTCTTCTAATTGTTTATTGTAAATAGAAAGATCATATTGAGCTTGGTATAATTTTTTTTTTCCTTCTTCATTATCTGCATTCTTATTTTGATCAATTGTTTTCTTACTTCCTTC…	Nothing
KG 003	Kedougou	2016	202618	1	K1 Allele16 KG003	TACTGATCCACTTGAATTAGAATTCTTAAATAGTATTCTAATTCAAGTGGATCAGTAAATAAACTATCAATGTTAAATTTAATAGTTTTGGCAATTTCTTTTATTTTTTCTTCGTGTTCCTCGATTTTTTTGTTCTTATCAAGGAGAGTATTTGGTTTACTTTCAGTAGTGGGTTTTTCGGCATCTGTTTTAATTTTATCTATATCTTCAAGTAATTTCTTTATGTTTTCATTTTTTTTTAAAGTGTCAATACGTTTTTCTAAAACGCTTATTAAATTATGTGCTTCTTGTAATTGTTTATTGTAAATAGAAAGATCATATTGAGCTTGGTATAATTTTTTTTTTCCTTCTTCATTATCTGCATTCTTATTTTGATCAATTGTTTTCTTACTTCCTTCA…	Nothing
KG 004	Kedougou	2016	163106	1	K1 Allele15 KG004	ATTTTTTTTTTTCCTTCTTCATTATCTGCATTCTTATTTTGATCAATTGTTTTCTTACTTCCTTCAATTAATTCATTTATATTTGCTATGGTTGTTTTATTTTTTTTAATGTAATCTTCCATTTTTCCTACATTATCTTTAATATTGTCTAATGGTTTTCTATATCCGAACACAAGTTTTTTAAGTACGTCTAATTCATTTGCACGAATTTTAAGATTGAAAGGTATTTGACAATAATCATTAGCACATACATCATTTAATTTTGCTCTTAATAAATCAAAATAAAAGTTTAATTTATATAATAATTCATTAATTTCTTCATATCCATCAATTAAATATTTGAAACCATGAATATTATCACACAAAGTTAACATATGATTGGTTAAATCAAAGAGTTCG…	Nothing
KG 006	Kedougou	2016	198752	1	MAD20 Allele8 KG006	AGGTGGCTCAGTTGCTTCAGGTGGTTCAGGTAATTCAAGACGTACAAATCCTTCAGATAATTCAAGTGATTCAGATGCTAAATCTTACGCTGATTTAAAACATAGAGTTCAAAATTACTTGTTCACTATTAAAGAACTCAAATATCCCGAACTCTTTGATTTAACCAATCATATGTTAACTTTGTGTGATAATATTCATGGTTTCAAATATTTAATTGATGGATATGAAGAAATTAATGAATTATTATATAAATTAAACTTTTATTATGATTTATTAAGAGCCAAATTAAATGATGCATGTGCCAATAGTTATTGTCAAATACCTTTCAATCTTAAAATTCGTGCAAATGAATTAGACGTACTTAAAAAAATTGTGTTCGGATATAGAAAACCATTAGA…	Nothing
KG 009	Kedougou	2016	402022	1	K1 Allele14 KG009	AGGTGGCTCAGTTGCTTCAGGTGGTTCAGGTAATTCAAGACGTACAAATCCTTCAGATAATTCAAGTGATTCAGATGCTAAATCTTACGCTGATTTAAAACATAGAGTTCAAAATTACTTGTTCACTATTAAAGAACTCAAATATCCCGAACTCTTTGATTTAACCAATCATATGTTAACTTTGTGTGATAATATTCATGGTTTCAAATATTTAATTGATGGATATGAAGAAATTAATGAATTATTATATAAATTAAACTTTTATTATGATTTATTAAGAGCCAAATTAAATGATGTATGTGCCAATAGTTATTGTCAAATACCTTTCAATCTTAAAATTCGTGCAAATGAATTAGACGTACTTAAAAAAATTGTGTTCGGATATAGAAAACCATTAGA…	Nothing
KG 010	Kedougou	2016	219726	1	K1 Allele13 KG010	GCTTTAGAAGATGCAGTATTGACAGGTTATAGTTTATTTCAAAAGGAAAAAATGGTATTAAAGGATGGAGCAAATACTCAAGTTGTTGCAAAGCCTGCAGATGCTGTAAGTACTCAAAGTGCTAAAAATCCTCCAGGTGCTACAGTACCTTCAGGTACTGCAAGTACTAAAGGTGCTATAAGATCTCCAGATGCTGCAAATCCTTCAGATAATTCAAGTGATTCAGATGCTAAATCTTACGCTGATTTAAAACATAGAGTTCAAAATTACTTGTTCACTATTAAAGAACTCAAATATCCCGAACTCTTTGATTTAACCAATCATATGTTGACTTTATCTAAAAATGTTGATGGTTTCAAATATTTAATTGATGGATATGAAGAAATTAATGAATTATTA…	Nothing
KG 011	Kedougou	2016	115318	1	K1 Allele12 KG011	GAAATAATCATCCACAAAATACTGCTGATAGTCAAAAAGAATGTACCCTTTGTTACCATCGGTACATTCTTTTTGACTATCAGAAGTATTTTGTGGATGATTATTTCTAGAACCATGCATATGTCCATGTTGTCCTGTACCTTTATTCTCTGGTGCAGATTGTAATTCGGGGGATTCAGTTTGTTCGGCTGTTGGAGCAGAATTTTCAGCTTGTTCAGGTTGTGCAGTAGGACTTTTAGTGTCTGCATCTTGAGTGGGTGGAACATTTGATTTAGTTTGAGAGTCTTGTTGAACATTTGAGTTATTTTGAGTTTCTGTATTTGCTTTATTTGGTTCTTGAACTTCTCCTTTACCTTTTGGATTTGTTTCGGCATTATTATGATTTGAATTTTCTGAAGA…	Nothing
KG 012	Kedougou	2016	61268	3	K1 Allele7 KG012	GCTTTAGAAGATGCAGTATTGACAGGTTATAGTTTATTTCAAAAGGAAAAAATGGTATTAAAGGATGGAGCAAATACTCAAGTTGTTGCAAAGCCTGCAGATGCTGTAAGTACTCAAAGTGCTAAAAATCCTCCAGGTGCTACAGTACCTTCAGGTACTGCAAGTACTAAAGGTGCTATAAGATCTCCAGGTGCTGCAAATCCTTCAGATGATTCAAGTGATTCAGATGCTAAATCTTACGCTGATTTAAAACATAGAGTTCAAAATTACTTGTTCACTATTAAAGAACTCAAATATCCCGAACTCTTTGATTTAACCAATCATATGTTGACTTTATCTAAAAATGTTGATGGTTTCAAATATTTAATTGATGGATATGAAGAAATTAATGAATTATTA…	Nothing
					K1 Allele7 KG012	ACAAGTGGTCCAAGTGGTACAAGTCCATCATCTCGTTCAAACACTTTACCTCGTTCAAATACTTCATCTGGTGCAAGCCCTCCAGCTGATGCAAGCCCTCCAGCTGATGCAAGCGATTCAGATGCTAAATCTTACGCTGATTTAAAACACAGAGTACGAAATTACTTGTTCACTATTAAAGAACTCAAATATCCCGAACTCTTTGATTTAACCAATCATATGTTAACTTTGTGTGATAATATTCATGGTTTCAAATATTTAATTGATGGATATGAAGAAATTAATGAATTATTATATAAATTAAACTTTTATTTTGATTTATTAAGAGCAAAATTAAATGATGTATGTGCTAATGATTATTGTCAAATACCTTTCAATCTTAAAATTCGTGCAAATGAA…	Nothing
					K1 Allele7 KG012	ACAAGTGGTCCAAGTGGTACAAGTCCATCATCTCGTTCAAACACTTTACCTCGTTCAAATACTTCATCTGGTGCAAGCCCTCCAGCTGATGCAAGCGATTCAGATGCTAAATCTTACGCTGATTTAAAACACAGAGTACGAAATTACTTGTTCACTATTAAAGAACTCAAATATCCCGAACTCTTTGATTTAACCAATCATATGTTAACTTTGTGTGATAATATTCATGGTTTCAAATATTTAATTGATGGATATGAAGAAATTAATGAATTATTATATAAATTAAACTTTTATTTTGATTTATTAAGAGCAAAATTAAATGATGTATGTGCTAATGATTATTGTCAAATACCTTTCAATCTTAAAATTCGTGCAAATGAATTAGACGTACTTAAAAAA…	Nothing
KG 013	Kedougou	2016	104827	1	K1 Allele9 KG013	TACTGATCCACTTGAATTAGAATCCTTAAATAGTATTCTAATTCAAGTGGATCAGTAAATAAACTATCAATGTTAAATTTAATAGTTTTGGCAATTTCTTTTATTTTTTCTTCGTGTTCCTCGATTTTTTTGTTCTTATCAAGGAGAGTATTTGGTTTACTTCCAGTAGTGGGTTTTTCGGCATCTGTTTTAATTTTATCTATATCTTCAAGTAATTTCTTTATGTTTTCATTTTTTTTTAAAGTGTCAATACGTTTTTCTAAAACGCTTATTAAATTATGTGCTTCTTCTAATTGTTTATTGTAAATAGAAAGATCATATTGAGCTTGGTATAATTTTTTTTTTCCTTCTTCATTATCTGCATTCTTATTTTGATCAATTGTTTTCTTACTTCCTTCA…	Nothing
KG 014	Kedougou	2016	99061	1	RO33 Allele5 KG014	AACCTGTCAATACTGCATCTTCTCTAGAAGCTTTAGAAGATGCAGTATTGACAGGTTATAGTTTATTTCAAAAGGAAAAAATGGTATTAAAGGATGGAGCAAATACTCAAGTTGTTGCAAAGCCTGCAGATGCTGTAAGTACTCAAAGTGCTAAAAATCCTCCAGGTGCTACAGTACCTTCAGGTACTGCAAGTACTAAAGGTGCTATAAGATCTCCAGATGCTGCAAATCCTTCAGATGATTCAAGTGATTCAGATGCTAAATCTTACGCTGATTTAAAACATAGAGTTCAAAATTACTTGTTCACTATTAAAGAACTCAAATATCCCGAACTCTTTGATTTAACCAATCATATGTTGACTTTATCTAAAAATGTTGATGGTTTCAAATATTTAATTG…	Nothing
KG 015	Kedougou	2016	175509	1	K1 Allele11 KG015	AGTGGTGCAAGTGCTCAAAGTGGTACAAGTGGTCCAAGTGGTACAAGTCCATCATCTCGTTCAAACACTTTACCTCGTTCAAATACTTCATCTGGTGCAAGCCCTCCAGCTGATGCAAGCGATTCAGATGCTAAATCTTACGCTGATTTAAAACACAGAGTACGAAATTACTTGTTCACTATTAAAGAACTCAAATATCCCGAACTCTTTGATTTAACCAATCATATGTTAACTTTGTGTGATAATATTCATGGTTTCAAATATTTAATTGATGGATATGAAGAAATTAATGAATTATTATATAAATTAAACTTTTATTTTGATTTATTAAGAGCAAAATTAAATGATGTATGTGCTAATGATTATTGTCAAATACCTTTCAATCTTAAAATTCGTGCA…	Nothing
KG 017	Kedougou	2016	136626	2	K1 Allele10 KG017	GCTTTAGAAGATGCAGTATTGACAGGTTATAGTTTATTTCAAAAGGAAAAAATGGTATTAAAGGATGGAGCAAATACTCAAGTTGTTGCAAAGCCTGCAGATGCTGTAAGTACTCAAAGTGCTAAAAATCCTCCAGGTGCTACAGTACCTTCAGGTACTGCAAGTACTAAAGGTGCTATAAGATCTCCAGGTGCTGCAAATCCTTCAGATGATTCAAGTGATTCAGATGCTAAATCTTACGCTGATTTAAAACATAGAGTTCAAAATTACTTGTTCACTATTAAAGAACTCAAATATCCCGAACTCTTTGATTTAACCAATCATATGTTAACTTTGTGTGATAATATTCATGGTTTCAAATATTTAATTGATGGATATGAAGAAATTAATGAATTATTA…	Nothing
					MAD20 Allele7 KG017	AGTGGTCCAAGTGGTCCAAGTGGTACAAGTCCATCATCTCGTTCAAACACTTTACCTCGTTCAAATACTTCATCTGGTGCAAGCCCTCCAGCTGATGCAAGCGATTCAGATGCTAAATCTTACGCTGATTTAAAACACAGAGTACGAAATTACTTGTTCACTATTAAAGAACTCAAATATCCCGAACTCTTTGATTTAACCAATCATATGTTAACTTTGTGTGATAATATTCATGGTTTCAAATATTTAATTGATGGATATGAAGAAATTAATGAATTATTATATAAATTAAACTTTTATTTTGATTTATTAAGAGCAAAATTAAATGATGTATGTGCTAATGATTATTGTCAAATACCTTTCAATCTTAAAATTCGTGCAAATGAATTAGACGTACTT…	Nothing
KG 018	Kedougou	2016	242847	1	MAD20 Allele6 KG018	TGTGTATAAGAGACAGGCTTTAGAAGATGCAGTATTGACAGGTTATAGTTTATTTCAAAAGGAAAAAATGGTATTAAATGAAGGAACAAGTGGAACAGCTGTTACAACTAGTACACCTGGTTCAAAGGGTTCAGGTGGTTCAGGTGGTTCAGTTGCTTCAGGTGGTTCAGGTAATTCAAGACGTACAAATCCTTCAGATAATTCAAGTGATTCAGATGCTAAATCTTACGCTGATTTAAAACATAGAGTTCAAAATTACTTGTTCACTATTAAAGAACTCAAATATCCCGAACTCTTTGATTTAACCAATCATATGTTAACTTTGTGTGATAATATTCATGGTTTCAAATATTTAATTGATGGATATGAAGAAATTAATGAATTATTATATAAATTAAA…	Nothing
KG 019	Kedougou	2016	182149	1	K1 Allele9 KG019	GGCTTTAGAAGATGCAGTATTGACAGGTTATAGTTTATTTCAAAAGGAAAAAATGGTATTAAATGAAGGAACAAGTGGAACAGCTGTTACAACTAGTACACCTGGTTCAAAGGGTTCAGGTGGTTCAGGTGGTTCAGTTGCTTCAGGTGGTTCAGGTAATTCAAGACGTACAAATCCTTCAGATAATTCAAGTGATTCAGATGCTAAATCTTACGCTGATTTAAAACATAGAGTTCAAAATTACTTGTTCACTATTAAAGAACTCAAATATCCCGAACTCTTTGATTTAACCAATCATATGTTAACTTTGTGTGATAATATTCATGGTTTCAAATATTTAATTGATGGATATGAAGAAATTAATGAATTATTATATAAATTAAACTTTTATTATGATTT…	Nothing
KG 021	Kedougou	2016	287736	5	MAD20 Allele4 KG021	GCTTTAGAAGATGCAGTATTGACAGGTTATAGTTTATTTCAAAAGGAAAAAATGGTATTAAAGGATGGAGCAAATACTCAAGTTGTTGCAAAGCCTGCAGATGCTGTAAGTACTCAAAGTGCTAAAAATCCTCCAGGTGCTACAGTACCTTCAGGTACTGCAAGTACTAAAGGTGCTATAAGATCTCCAGGTGCTGCAAATCCTTCAGATGATTCAAGTGATTCAGATGCTAAATCTTACGCTGATTTAAAACATAGAGTTCAAAATTACTTGTTCACTATTAAAGAACTCAATTATCCCGAACTCTTTGATTTAACCAATCATATGTTAACTTTGTGTGATAATATTCATGGTTTCAAATATTTAATTGATGGATATGAAGAAATTAATGAATTATTA…	Nothing
					MAD20 Allele4 KG021	ATAGTATTCTAATTCAAGTGGATCAGTAAATAAACTATCAATGTTAAATTTAATAGTTTTGGCAATTTCTTTTATTTTTTCTTCGTGTCCCTCGACTTCTTTTTTCTTATTCTCAGGGAGAGGATTTGGTTTACTTCCAGTAGTGAGTTTTTCGGCATCTGTTTTAATTTTATCTATATCTTCAAGTAATTTCTTTATGTTTTCATTTTTTTTTAAAGTGTCAATACGTTTTTCTAAAACGCTTATTAAATTATGTGCTTCTTCTAATTGTTTATTGTAAATAGAAAGATCATATTGAGCTTGGTATAATTTTTTTTTTCCTTCTTCATTATCTGCATTCTTATTTTGATCAATTGTTTTCTTACTTCCTTCAATTAATTCATTTATATTTGCTATGGT…	Nothing
					MAD20 Allele4 KG021	ATTCAAGTGATTCAGATGCTAAATCTTACGCTGATTTAAAACATAGAGTTCAAAATTACTTGTTCACTATTAAAGAACTCAAATATCCCGAACTCTTTGATTTAACCAATCATATGTTGACTTTATCTAAAAATGTTGATGGTTTCAAATATTTAATTGATGGATATGAAGAAATTAATGAATTATTATATAAATTAAACTTTTATTATGATTTATTAAGAGCCAAATTAAATGATGCATGTGCCAATAGTTATTGTCAAATACCTTTCAATCTTAAAATTCGTGCAAATGAATTAGACGTACTTAAAAAAATTGTGTTCGGATATAGAAAACCATTAGACAATATTAAAGATAATGTAGGAAAAATGGAAGATTACATTAAAAAAAATAAAACAACCA…	Nothing
					MAD20 Allele5 KG021	TTCTAAAGCTTCTAGAGCTTTAGAAGATGCAGTATTGACAGGTTATAGTTTATTTCAAAAGGAAAAAATGGTATTAAAGGATGGAGCAAATACTCAAGTTGTTGCAAAGCCTGCAGATGCTGTAAGTACTCAAAGTGCTAAAAATCCTCCAGGTGCTACAGTACCTTCAGGTACTGCAAGTACTAAAGGTGCTATAAGATCTCCAGGTGCTGCAAATCCTTCAGATGATTCAAGTGATTCAGATGCTAAATCTTACGCTGATTTAAAACATAGAGTTCAAAATTACTTGTTCACTATTAAAGAACTCAAATATCCCGAACTCTTTGATTTAACCAATCATATGTTAACTTTGTGTGATAATATTCATGGTTTCAAATATTTAATTGATGGATATGAAGA…	Nothing
					K1 Allele18 KG021	AGTGGTGCAAGTGCTCAAAGTGGTACAAGTGGTCCAAGTGGTCCAAGTGGTACAAGTCCATCATCTCGTTCAAACACTTTACCTCGTTCAAATACTTCATCTGGTGCAAGCCCTCCAGCTGATGCAAGCGATTCAGATGCTAAATCTTACGCTGATTTAAAACACAGAGTACGAAATTACTTGTTCACTATTAAAGAACTCAAATATCCCGAACTCTTTGATTTAACCAATCATATGTTAACTTTGTGTGATAATATTCATGGTTTCAAATATTTAATTGATGGATATGAAGAAATTAATGAATTATTATATAAATTAAACTTTTATTTTGATTTATTAAGAGCAAAATTAAATGATGTATGTGCTAATGATTATTGTCAAATACCTTTCAATCTTAAA…	Nothing
KG 022	Kedougou	2016	310912	1	MAD20 Allele3 KG022	ACAAGTGGTACAAGTGGTACAAGTCCATCATCTCGTTCAAACACTTTACCTCGTTCAAATACTTCATCTGGTGCAAGCCCTCCAGCTGATGCAAGCGATTCAGATGCTAAATCTTACGCTGATTTAAAACACAGAGTACGAAATTACTTGTTCACTATTAAAGAACTCAAATATCCCGAACTCTTTGATTTAACCAATCATATGTTAACTTTGTGTGATAATATTCATGGTTTCAAATATTTAATTGATGGATATGAAGAAATTAATGAATTATTATATAAATTAAACTTTTATTTTGATTTATTAAGAGCAAAATTAAATGATGTATGTGCTAATGATTATTGTCAAATACCTTTCAATCTTAAAATTCGTGCAAATGAATTAGACGTACTTAAAAAA…	Nothing
KG 023	Kedougou	2016	112458	1	RO33 Allele4 KG023	AGATGTGTATAAGAGACAGGCTTTAGAAGATGCAGTATTGACAGGTTATAGTTTATTTCAAAAGGAAAAAATGGTATTAAAGGATGGAGCAAATACTCAAGTTGTTGCAAAGCCTGCAGATGCTGTAAGTACTCAAAGTGCTAAAAATCCTCCAGGTGCTACAGTACCTTCAGGTACTGCAAGTACTAAAGGTGCTATAAGATCTCCAGGTGCTGCAAATCCTTCAGATGATTCAAGTGATTCAGATGCTAAATCTTACGCTGATTTAAAACATAGAGTTCAAAATTACTTGTTCACTATTAAAGAACTCAAATATCCCGAACTCTTTGATTTAACCAATCATATGTTGACTTTATCTAAAAATGTTGATGGTTTCAAATATTTAATTGATGGATATGA…	Nothing
KG 024	Kedougou	2016	75175	4	K1 Allele8 KG024	ATAGTATTCTAATTCAAGTGGATCAGTAAATAAACTATCAATGTTAAATTTAATAGTTTTGGCAATTTCTTTTATTTTTTCTTCGTGTTCCTCGATTTTTTTGTTCTTATCAAGGAGAGTATTTGGTTTACTTCCAGTAGTGAGTTTTTCGGCATCTGTTTTAATTTTATCTATATCTTCAAGTAATTTCTTTATGTTTTCATTTTTTTTTAAAGTGTCAATACGTTTTTCTAAAACGCTTATTAAATTATGTGCTTCTTCTAATTGTTTATTGTAAATAGAAAGATCATATTGAGCTTGGTATAATTTTTTTTTTCCTTCTTCATTATCTGCATTCTTATTTTGATCAATTGTTTTCTTACTTCCTTCAATTAATTCATTTATATTTGCTATGGTTGT…	Nothing
					K1 Allele8 KG024	ATAGTTTATTTACTGATCCACTTGTCTTAAATAGTATTCTAATTCAAGTGGATCAGTAAATAAACTATCAATGTTAAATTTAATAGTTTTGGCAATTTCTTTTATTTTTTCTTCGTGTTCCTCGATTTTTTTGTTCTTATCAAGGAGAGTATTTGGTTTACTTCCAGTAGTGGGTTTTTCGGCATCTGTTTTAATTTTATCTATATCTTCAAGTAATTTCTTTATGTTTTCATTTTTTTTTAAAGTGTCAATACGTTTTTCTAAAACGCTTATTAAATTATGTGCTTCTTCTAATTGTTTATTGTAAATAGAAAGATCATATTGAGCTTGGTATAATTTTTTTTTTCCTTCTTCATTATCTGCATTCTTATTTTGATCAATTGTTTTCTTACTTCCTTC…	Nothing
					K1 Allele8 KG024	ATAGTTTATTTACTGATCCACTTGTCTTAAATAGTATTCTAATTCAAGTGGATCAGTAAATAAACTATCAATGTTAAATTTAATAGTTTTGGCAATTTCTTTTATTTTTTCTTCGTGTTCCTCGATTTTTTTGTTCTTATCAAGGAGAGTATTTGGTTTACTTCCAGTAGTGGGTTTTTCGGCATCTGTTTTAATTTTATCTATATCTTCAAGTAATTTCTTTATGTTTTCATTTTTTTTTAAAGTGTCAATACGTTTTTCTAAAACGCTTATTAAATTATGTGCTTCTTCTAATTGTTTATTGTAAATAGAAAGATCATATTGAGCTTGGTATAATTTTTTTTTTCCTTCTTCATTATCTGCATTCTTATTTTGATCAATTGTTTTCTTACTTCCTTC…	Nothing
					K1 Allele8 KG024	ATAGTTTATTTACTGATCCACTTGTCTTAAATAGTATTCTAATTCAAGTGGATCAGTAAATAAACTATCAATGTTAAATTTAATAGTTTTGGCAATTTCTTTTATTTTTTCTTCGTGTTCCTCGATTTTTTTGTTCTTATCAAGGAGAGTATTTGGTTTACTTCCAGTAGTGGGTTTTTCGGCATCTGTTTTAATTTTATCTATATCTTCAAGTAATTTCTTTATGTTTTCATTTTTTTTTAAAGTGTCAATACGTTTTTCTAAAACGCTTATTAAATTATGTGCTTCTTCTAATTGTTTATTGTAAATAGAAAGATCATATTGAGCTTGGTATAATTTTTTTTTTCCTTCTTCATTATCTGCATTCTTATTTTGATCAATTGTTTTCTTACTTCCTTC…	Nothing
KG 027	Kedougou	2016	387217	4	K1 Allele6 KG027	TACTGATCCACTTGAATTAGAATTCTTAAATAGTATTCTAATTCAAGTGGATCAGTAAATAAACTATCAATGTTAAATTTAATAGTTTTGGCAATTTCTTTTATTTTTTCTTCGTGTCCCTCGACTTCTTTTTTCTTATTCTCAGGGAGAGGATTTGGTTTACTTCCAGTAGTGAGTTTTTCGGCATCTGTTTTAATTTTATCTATATCTTCAAGTAATTTCTTTATGTTTTCATTTTTTTTTAAAGTGTCAATACGTTTTTCTAAAACGCTTATTAAATTATGTGCTTCTTCTAATTGTTTATTGTAAATAGAAAGATCATATTGAGCTTGGTATAATTTTTTTTTTCCTTCTTCATTATCTGCATTCTTATTTTGATCAATTGTTTTCTTACTTCCT…	Nothing
					K1 Allele6 KG027	TACTGATCCACTTGAATTAGAATTCTTAAATAGTATTCTAATTCAAGTGGATCAGTAAATAAACTATCAATGTTAAATTTAATAGTTTTGGCAATTTCTTTTATTTTTTCTTCGTGTCCCTCGACTTCTTTTTTCTTATTCTCAGGGAGAGGATTTGGTTTACTTCCAGTAGTGAGTTTTTCGGCATCTGTTTTAATTTTATCTATATCTTCAAGTAATTTCTTTATGTTTTCATTTTTTTTTAAAGTGTCAATACGTTTTTCTAAAACGCTTATTAAATTATGTGCTTCTTCTAATTGTTTATTGTAAATAGAAAGATCATATTGAGCTTGGTATAATTTTTTTTTTCCTTCTTCATTATCTGCATTCTTATTTTGATCAATTGTTTTCTTACTTCCT…	Nothing
					K1 Allele6 KG027	TACTGATCCACTTGAATTAGAATTCTTAAATAGTATTCTAATTCAAGTGGATCAGTAAATAAACTATCAATGTTAAATTTAATAGTTTTGGCAATTTCTTTTATTTTTTCTTCGTGTCCCTCGACTTCTTTTTTCTTATTCTCAGGGAGAGGATTTGGTTTACTTCCAGTAGTGAGTTTTTCGGCATCTGTTTTAATTTTATCTATATCTTCAAGTAATTTCTTTATGTTTTCATTTTTTTTTAAAGTGTCAATACGTTTTTCTAAAACGCTTATTAAATTATGTGCTTCTTCTAATTGTTTATTGTAAATAGAAAGATCATATTGAGCTTGGTATAATTTTTTTTTTCCTTCTTCATTATCTGCATTCTTATTTTGATCAATTGTTTTCTTACTTCCT…	Nothing
					K1 Allele6 KG027	TACTGATCCACTTGAATTAGAATTCTTAAATAGTATTCTAATTCAAGTGGATCAGTAAATAAACTATCAATGTTAAATTTAATAGTTTTGGCAATTTCTTTTATTTTTTCTTCGTGTCCCTCGACTTCTTTTTTCTTATTCTCAGGGAGAGGATTTGGTTTACTTCCAGTAGTGAGTTTTTCGGCATCTGTTTTAATTTTATCTATATCTTCAAGTAATTTCTTTATGTTTTCATTTTTTTTTAAAGTGTCAATACGTTTTTCTAAAACGCTTATTAAATTATGTGCTTCTTCTAATTGTTTATTGTAAATAGAAAGATCATATTGAGCTTGGTATAATTTTTTTTTTCCTTCTTCATTATCTGCATTCTTATTTTGATCAATTGTTTTCTTACTTCCT…	Nothing
KG 028	Kedougou	2016	218670	1	RO33 Allele3 KG028	AGAAGCTTTAGAAGATGCAGTATTGACAGGTTATAGTTTATTTCAAAAGGAAAAAATGGTATTAAAGGATGGAGCAAATACTCAAGTTGTTGCAAAGCCTGCAGATGCTGTAAGTACTCAAAGTGCTAAAAATCCTCCAGGTGCTACAGTACCTTCAGGTACTGCAAGTACTAAAGGTGCTATAAGATCTCCAGATGCTGCAAATCCTTCAGATGATTCAAGTGATTCAGATGCTAAATCTTACGCTGATTTAAAACATAGAGTTCAAAATTACTTGTTCACTATTAAAGAACTCAAATATCCCGAACTCTTTGATTTAACCAATCATATGTTGACTTTATCTAAAAATGTTGATGGTTTCAAATATTTAATTGATGGATATGAAGAAATTAATGAATT…	Nothing
KG 029	Kedougou	2016	118104	2	RO33 Allele2 KG029	GCTTTAGAAGATGCAGTATTGACAGGTTATAGTTTATTTCAAAAGGAAAAAATGGTATTAAAGGATGGAGCAAATACTCAAGTTGTTGCAAAGCCTGCAGATGCTGTAAGTACTCAAAGTGCTAAAAATCCTCCAGGTGCTACAGTACCTTCAGGTACTGCAAGTACTAAAGGTGCTATAAGATCTCCAGGTGCTGCAAATCCTTCAGATGATTCAAGTGATTCAGATGCTAAATCTTACGCTGATTTAAAACATAGAGTTCAAAATTACTTGTTCACTATTAAAGAACTCAAATATCCCGAACTCTTTGATTTAACCAATCATATGTTAACTTTGTGTGATAATATTCATGGTTTCAAATATTTAATTGATGGATATGAAGAAATTAATGAATTATTA…	Nothing
					K1 Allele5 KG029	AGTGGTGCAAGTGCTCAAAGTGGTACAAGTGGTCCAAGTGGTCCAAGTGGTACAAGTCCATCATCTCGTTCAAACACTTTACCTCGTTCAAATACTTCATCTGGTGCAAGCCCTCCAGCTGATGCAAGCGATTCAGATGCTAAATCTTACGCTGATTTAAAACACAGAGTACGAAATTACTTGTTCACTATTAAAGAACTCAAATATCCCGAACTCTTTGATTTAACCAATCATATGTTAACTTTGTGTGATAATATTCATGGTTTCAAATATTTAATTGATGGATATGAAGAAATTAATGAATTATTATATAAATTAAACTTTTATTTTGATTTATTAAGAGCAAAATTAAATGATGTATGTGCTAATGATTATTGTCAAATACCTTTCAATCTTAAA…	Nothing
KG 030	Kedougou	2016	306115	1	MAD20 Allele2 KG030	AGGTGGCTCAGTTGCTTCAGGTGGTTCAGGTAATTCAAGACGTACAAATCCTTCAGATAATTCAAGTGATTCAGATGCTAAATCTTACGCTGATTTAAAACATAGAGTTCAAAATTACTTGTTCACTATTAAAGAACTCAAATATCCCGAACTCTTTGATTTAACCAATCATATGTTAACTTTGTGTGATAATATTCATGGTTTCAAATATTTAATTGATGGATATGAAGAAATTAATGAATTATTATATAAATTAAACTTTTATTATGATTTATTAAGAGCCAAATTAAATGATGCATGTGCCAATAGTTATTGTCAAATACCTTTCAATCTTAAAATTCGTGCAAATGAATTAGACGTACTTAAAAAAATTGTGTTCGGATATAGAAAACCATTAGA…	Nothing
KG 031	Kedougou	2016	28136	3	RO33 Allele1 KG031	AAATTACTTGTTCACTATTAAAGAACTCAAATATCCCGAACTCTTTGATTTAACCAATCATATGTTGACTTTATCTAAAAATGTTGATGGTTTCAAATATTTAATTGATGGATATGAAGAAATTAATGAATTATTATATAAATTAAACTTTTATTATGATTTATTAAGAGCCAAATTAAATGATGCATGTGCCAATAGTTATTGTCAAATACCTTTCAATCTTAAAATTCGTGCAAATGAATTAGACGTACTTAAAAAAATTGTGTTCGGATATAGAAAACCATTAGACAATATTAAAGATAATGTAGGAAAAATGGAAGATTACATTAAAAAAAATAAAACAACCATAGCAAATATAAATGAATTAATTGAAGGAAGTAAGAAAACAATTGATCAAAA…	Nothing
					RO33 Allele1 KG031	ATGGTTTCAAATATTTAATTGATGGATATGAAGAAATTAATGAATTATTATATAAATTAAACTTTTATTTTGATTTATTAAGAGCAAAATTAAATGATGTATGTGCTAATGATTATTGTCAAATACCTTTCAATCTTAAAATTCGTGCAAATGAATTAGACGTACTTAAAAAAATTGTGTTCGGATATAGAAAACCATTAGACAATATTAAAGATAATGTAGGAAAAATGGAAGATTACATTAAAAAAAATAAAACAACCATAGCAAATATAAATGAATTAATTGAAGGAAGTAAGAAAACAATTGATCAAAATAAGAATGCAGATAATGAAGAAGGAAAAAAAAAATTATACCAAGCTCAATATGATCTTTTTATTTACAATAAACAATTACAAGAAG…	Nothing
					MAD20 Allele1 KG031	CGGGATGTGTATAAGAGACAGGCTTTAGAAGATGCAGTATTGACAGGTTATAGTTTATTTCAAAAGGAAAAAATGGTATTAAATGAAGGAACAAGTGGAACAGCTGTTACAACTAGTACACCTGGTTCAAAGGGTTCAGTTACTTCAGGTGGTTCAGTTGCTTCAGGTGGTTCAGGTAATTCAAGACGTACAAATCCTTCAGATAATTCAAGTGATTCAGATGCTAAATCTTACGCTGATTTAAAACATAGAGTTCAAAATTACTTGTTCACTATTAAAGAACTCAAATATCCCGAACTCTTTGATTTAACCAATCATATGTT	Nothing
KG 067	Kedougou	2016	285869	1	K1 Allele4 KG067	ATAGTATTCTAATTCAAGTGGATCAGTAAATAAACTATCAATGTTAAATTTAATAGTTTTGGCAATTTCTTTTATTTTTTCTTCGTGTTCCTCGATTTTTTTGTTCTTATCAAGGAGAGTATTTGGTTTACTTCCAGTAGTGAGTTTTTCGGCATCTGTTTTAATTTTATCTATATCTTCAAGTAATTTCTTTATGTTTTCATTTTTTTTTAAAGTGTCAATACGTTTTTCTAAAACGCTTATTAAATTATGTGCTTCTTCTAATTGTTTATTGTAAATAGAAAGATCATATTGAGCTTGGTATAATTTTTTTTTTCCTTCTTCATTATCTGCATTCTTATTTTGATCAATTGTTTTCTTACTTCCTTCAATTAATTCATTTATATTTGCTATGGTTGT…	Nothing
KG 68	Kedougou	2016	99439	1	K1 Allele3 KG068	TACTGATCCACTTGAATTAGAATCTTAAATAGTATTCTAATTCAAGTGGATCAGTAAATAAACTATCAATGTTAAATTTAATAGTTTTGGCAATTTCTTTTATTTTTTCTTCGTGTCCCTCGACTTCTTTTTTCTTATTCTCAGGGAGAGGATTTGGTTTACTTCCAGTAGTGAGTTTTTCGGCATCTGTTTTAATTTTATCTATATCTTCAAGTAATTTCTTTATGTTTTCATTTTTTTTTAAAGTGTCAATACGTTTTTCTAAAACGCTTATTAAATTATGTGCTTCTTGTAATTGTTTATTGTAAATAGAAAGATCATATTGAGCTTGGTATAATTTTTTTTTTCCTTCTTCATTATCTGCATTCTTATTTTGATCAATTGTTTTCTTACTTCCTT…	Nothing
KG 69	Kedougou	2016	225997	1	K1 Allele2 KG069	TACTGATCCACTTGAATTAGAATTCTTAAATAGTATTCTAATTCAAGTGGATCAGTAAATAAACTATCAATGTTAAATTTAATAGTTTTGGCAATTTCTTTTATTTTTTCTTCGTGTTCCTCGATTTTTTTGTTCTTATCAAGGAGAGTATTTGGTTTACTTCCAGTAGTGGGTTTTTCGGCATCTGTTTTAATTTTATCTATATCTTCAAGTAATTTCTTTATGTTTTCATTTTTTTTTAAAGTGTCAATACGTTTTTCTAAAACGCTTATTAAATTATGTGCTTCTTCTAATTGTTTATTGTAAATAGAAAGATCATATTGAGCTTGGTATAATTTTTTTTTTCCTTCTTCATTATCTGCATTCTTATTTTGATCAATTGTTTTCTTACTTCCTTCA…	Nothing
KG 071	Kedougou	2016	298568	1	K1 Allele1 KG071	TACTGATCCACTTGAATTAGAATTCTTAAATAGTATTCTAATTCAAGTGGATCAGTAAATAAACTATCAATGTTAAATTTAATAGTTTTGGCAATTTCTTTTATTTTTTCTTCGTGTCCCTCGACTTCTTTTTTCTTATTCTCAGGGAGAGGATTTGGTTCACTTCCAGTAGTGGGTTTTTCGGCATCTGTTTTAATTTTATCTATATCTTCAAGTAATTTCTTTATGTTTTCATTTTTTTTTAAAGTGTCAATACGTTTTTCTAAAACGCTTATTAAATTATGTGCTTCTTCTAATTGTTTATTGTAAATAAAAAGATCATATTGAGCTTGGTATAATTTTTTTTTCCTTCTTCATTATCTGCATTCTTATTTTGATCAATTGTTTTCTTACTTCCTT…	Nothing
MT01	North Area	2016	248926	5	K1 Allele6 MT01	ATAGTATTCTAATTCAAGTGGATCAGTAAATAAACTATCAATGTTAAATTTAATAGTTTTGGCAATTTCTTTTATTTTTTCTTCGTGTCCCTCGACTTCTTTTTTCTTATTCTCAGGGAGAGGATTTGGTTTACTTCCAGTAGTGAGTTTTTCGGCATCTGTTTTAATTTTATCTATATCTTCAAGTAATTTCTTTATGTTTTCATTTTTTTTTAAAGTGTCAATACGTTTTTCTAAAACGCTTATTAAATTATGTGCTTCTTGTAATTGTTTATTGTAAATAAAAAGATCATATTGAGCTTGGTATAATTTTTTTTTTCCTTCTTCATTATCTGCATTCTTATTTTGATCAATTGTTTTCTTACTTCCTTCAATTAATTCATTTATATTTGCTATGGT…	Nothing
					K1 Allele6 MT01	ATAGTATTCTAATTCAAGTGGATCAGTAAATAAACTATCAATGTTAAATTTAATAGTTTTGGCAATTTCTTTTATTTTTTCTTCGTGTCCCTCGACTTCTTTTTTCTTATTCTCAGGGAGAGGATTTGGTTTACTTCCAGTAGTGAGTTTTTCGGCATCTGTTTTAATTTTATCTATATCTTCAAGTAATTTCTTTATGTTTTCATTTTTTTTTAAAGTGTCAATACGTTTTTCTAAAACGCTTATTAAATTATGTGCTTCTTGTAATTGTTTATTGTAAATAAAAAGATCATATTGAGCTTGGTATAATTTTTTTTTTCCTTCTTCATTATCTGCATTCTTATTTTGATCAATTGTTTTCTTACTTCCTTCAATTAATTCATTTATATTTGCTATGGT…	Nothing
					K1 Allele6 MT01	ATTTTTTTTTTTCCTTCTTCATTATCTGCATTCTTATTTTGATCAATTGTTTTCTTACTTCCTTCAATTAATTCATTTATATTTGCTATGGTTGTTTTATTTTTTTTAATGTAATCTTCCATTTTTCCTACATTATCTTTAATATTGTCTAATGGTTTTCTATATCCGAACACAAGTTTTTTAAGTACGTCTAATTCATTTGCACGAATTTTAAGATTGAAAGGTATTTGACAATAATCATTAGCACATACATCATTTAATTTTGCTCTTAATAAATCAAAATAAAAGTTTAATTTATATAATAATTCATTAATTTCTTCATATCCATCAATTAAATATTTGAAACCATGAATATTATCACACAAAGTTAACATATGATTGGTTAAATCAAAGAGTTCG…	Nothing
					K1 Allele6 MT01	ATTTTTTTTTTTCCTTCTTCATTATCTGCATTCTTATTTTGATCAATTGTTTTCTTACTTCCTTCAATTAATTCATTTATATTTGCTATGGTTGTTTTATTTTTTTTAATGTAATCTTCCATTTTTCCTACATTATCTTTAATATTGTCTAATGGTTTTCTATATCCGAACACAAGTTTTTTAAGTACGTCTAATTCATTTGCACGAATTTTAAGATTGAAAGGTATTTGACAATAATCATTAGCACATACATCATTTAATTTTGCTCTTAATAAATCAAAATAAAAGTTTAATTTATATAATAATTCATTAATTTCTTCATATCCATCAATTAAATATTTGAAACCATGAATATTATCACACAAAGTTAACATATGATTGGTTAAATCAAAGAGTTCG…	Nothing
					K1 Allele6 MT01	ATTGATAGTTTATTTACTGATCCCCTTAAATAGTATTCTAATTCAAGTGGATCAGTAAATAAACTATCAATGTTAAATTTAATAGTTTTGGCAATTTCTTTTATTTTTTCTTCGTGTTCCTCGATTTTTTTGTTCTTATCAAGGAGAGTATTTGGTTTACTTCCAGTAGTGAGTTTTTCGGCATCTGTTTTAATTTTATCTATATCTTCAAGTAATTTCTTTATGTTTTCATTTTTTTTTAAAGTGTCAATACGTTTTTCTAAAACGCTTATTAAATTATGTGCTTCTTCTAATTGTTTATTGTAAATAGAAAGATCATATTGAGCTTGGTATAATTTTTTTTTTCCTTCTTCATTATCTGCATTCTTATTTTGATCAATTGTTTTCTTACTTCCTTCA…	Nothing
MT07	North Area	2016	362234	2	RO33 Allele1 MT07	TACTGATCCACTTGAATTAGAATTCTTAAATAGTATTCTAATTCAAGTGGATCAGTAAATAAACTATCAATGTTAAATTTAATAGTTTTGGCAATTTCTTTTATTTTTTCTTCGTGTTCCTCGATTTTTTTGTTCTTATCAAGGAGAGTATTTGGTTTACTTCCAGTAGTGAGTTTTTCGGCATCTGTTTTAATTTTATCTATATCTTCAAGTAATTTCTTTATGTTTTCATTTTTTTTTAAAGTGTCAATACGTTTTTCTAAAACGCTTATTAAATTATGTGCTTCTTCTAATTGTTTATTGTAAATAGAAAGATCATATTGAGCTTGGTATAATTTTTTTTTTCCTTCTTCATTATCTGCATTCTTATTTTGATCAATTGTTTTCTTACTTCCTTCA…	Nothing
					RO33 Allele8 MT07	TACTGATCCACTTGAATTAGAATTCTTAAATAGTATTCTAATTCAAGTGGATCAGTAAATAAACTATCAATGTTAAATTTAATAGTTTTGGCAATTTCTTTTATTTTTTCTTCGTGTCCCTCGACTTCTTTTTTCTTATTCTCAGGGAGAGGATTTGGTTTACTTCCAGTAGTGAGTTTTTCGGCATCTGTTTTAATTTTATCTATATCTTCAAGTAATTTCTTTATGTTTTCATTTTTTTTTAAAGTGTCAATACGTTTTTCTAAAACGCTTATTAAATTATGTGCTTCTTCTAATTGTTTATTGTAAATAGAAAGATCATATTGAGCTTGGTATAATTTTTTTTTTCCTTCTTCATTATCTGCATTCTTATTTTGATCAATTGTTTTCTTACTTCCT…	Nothing
MT09	North Area	2016	305551	1	MAD20 Allele2 MT09	ATAGTTTATTTACTGATCCACTTGTCTTAAATAGTATTCTAATTCAAGTGGATCAGTAAATAAACTATCAATATTAAATTTAATAGTTTTGGCAATTTCTTTTATTTTTTCTTCGTGTCCCTCGACTTCTTTTTTCTTATTCTCAGGGAGAGGATTTGGTGTATTTCCAGAATTGGCCGGTGGGGGATTTTTAATTTCATTTATCTTATCAAGTAATTTCTTTATGTTTTCATTTTTTTTTAAAGTGTCAATACGTTTTTCTAAAACGCTTATTAAATTATGTGCTTCTTCTAATTGTTTATTGTAAATAGAAAGATCATATTGAGCTTGGTATAATTTTTTTTTTTCTTCTTCTTTAGTTGCATTCTTATTTTTATCAATTGTTTTCTTACTTCCTTC…	Nothing
MT76	North Area	2016	202039	1	MAD20 Allele3 MT76	ACAAGTGGTACAAGTGGTACAAGTCCATCATCTCGTTCAAACACTTTACCTCGTTCAAATACTTCATCTGGTGCAAGCCCTCCAGCTGATGCAAGCGATTCAGATGCTAAATCTTACGCTGATTTAAAACACAGAGTACGAAATTACTTGTTCACTATTAAAGAACTCAAATATCCCGAACTCTTTGATTTAACCAATCATATGTTAACTTTGTGTGATAATATTCATGGTTTCAAATATTTAATTGATGGATATGAAGAAATTAATGAATTATTATATAAATTAAACTTTTATTTTGATTTATTAAGAGCAAAATTAAATGATGTATGTGCTAATGATTATTGTCAAATACCTTTCAATCTTAAAATTCGTGCAAATGAATTAGACGTACTTAAAAAA…	Nothing
MT199	North Area	2016	175753	1	RO33 Allele2 MT199	ATAGTATTCTAATTCAAGTGGATCAGTAAATAAACTATCAATGTTAAATTTAATAGTTTTGGCAATTTCTTTTATTTTTTCTTCGTGTTCCTCGATTTTTTTGTTCTTATCAAGGAGAGTATTTGGTTTACTTCCAGTAGTGAGTTTTTCGGCATCTGTTTTAATTTTATCTATATCTTCAAGTAATTTCTTTATGTTTTCATTTTTTTTTAAAGTGTCAATACGTTTTTCTAAAACGCTTATTAAATTATGTGCTTCTTGTAATTGTTTATTGTAAATAGAAAGATCATATTGAGCTTGGTATAATTTTTTTTTTCCTTCTTCATTATCTGCATTCTTATTTTGATCAATTGTTTTCTTACTTCCTTCAATTAATTCATTTATATTTGCTATGGTTGT…	Nothing
MT205	North Area	2016	385440	1	K1 Allele8 MT205	ACAAGTGGTCCAAGTGGTACAAGTCCATCATCTCGTTCAAACACTTTACCTCGTTCAAATACTTCATCTGGTGCAAGCCCTCCAGCTGATGCAAGCCCTCCAGCTGATGCAAGCCCTCCAGCTGATGCAAGCGATTCAGATGCTAAATCTTACGCTGATTTAAAACACAGAGTACGAAATTACTTGTTCACTATTAAAGAACTCAAATATCCCGAACTCTTTGATTTAACCAATCATATGTTAACTTTGTGTGATAATATTCATGGTTTCAAATATTTAATTGATGGATATGAAGAAATTAATGAATTATTATATAAATTAAACTTTTATTTTGATTTATTAAGAGCAAAATTAAATGATGTATGTGCTAATGATTATTGTCAAATACCTTTCAATCTT…	Nothing
MT260	North Area	2016	303957	1	RO33 Allele3 MT260	ACTATTAAATTTAACATTGATAGTCTTAAATAGTATTCTAATTCAAGTGGATCAGTAAATAAACTATCAATGTTAAATTTAATAGTTTTGGCAATTTCTTTTATTTTTTCTTCGTGTTCCTCGATTTTTTTGTTCTTATCAAGGAGAGTATTTGGTTTACTTCCAGTAGTGGGTTTTTCGGCATCTGTTTTAATTTTATCTATATCTTCAAGTAATTTCTTTATGTTTTCATTTTTTTTTAAAGTGTCAATACGTTTTTCTAAAACGCTTATTAAATTATGTGCTTCTTCTAATTGTTTATTGTAAATAGAAAGATCATATTGAGCTTGGTATAATTTTTTTTTTCCTTCTTCATTATCTGCATTCTTATTTTGATCAATTGTTTTCTTACTTCCTTCA…	Nothing
SL2 148	North Area	2016	162219	2	MAD20 Allele1 SL2 148	AAAACTATTAAATTTAACATTGAAAGTTTATTTACTCTTAAATAGTATTCTAATTCAAGTGGATCAGTAAATAAACTATCAATGTTAAATTTAATAGTTTTGGCAATTTCTTTTATTTTTTCTTCGTGTCCCTCGACTTCTTTTTTCTTATTCTCAGGGAGAGGATTTGGTTTACTTCCAGTAGTGAGTTTTTCGGCATCTGTTTTAATTTTATCTATATCTTCAAGTAATTTCTTTATGTTTTCATTTTTTTTTAAAGTGTCAATACGTTTTTCTAAAACGCTTATTAAATTATGTGCTTCTTCTAATTGTTTATTGTAAATAGAAAGATCATATTGAGCTTGGTATAATTTTTTTTTTCCTTCTTCATTATCTGCATTCTTATTTTGATCAATTGTT…	Nothing
					MAD20 Allele1 SL2 148	AAAACTATTAAATTTAACATTGAAAGTTTATTTACTCTTAAATAGTATTCTAATTCAAGTGGATCAGTAAATAAACTATCAATGTTAAATTTAATAGTTTTGGCAATTTCTTTTATTTTTTCTTCGTGTCCCTCGACTTCTTTTTTCTTATTCTCAGGGAGAGGATTTGGTTTACTTCCAGTAGTGAGTTTTTCGGCATCTGTTTTAATTTTATCTATATCTTCAAGTAATTTCTTTATGTTTTCATTTTTTTTTAAAGTGTCAATACGTTTTTCTAAAACGCTTATTAAATTATGTGCTTCTTCTAATTGTTTATTGTAAATAGAAAGATCATATTGAGCTTGGTATAATTTTTTTTTTCCTTCTTCATTATCTGCATTCTTATTTTGATCAATTGTT…	Nothing
WK LG135	North Area	2016	247362	1	K1 Allele1 WKLG135	TTCAGGTGGTTCAGGTGGTTCAGTTGCTTCAGGTGGTTCAGGTAATTCAAGACGTACAAATCCTTCAGATAATTCAAGTGATTCAGATGCTAAATCTTACGCTGATTTAAAACATAGAGTTCAAAATTACTTGTTCACTATTAAAGAACTCAAATATCCCGAACTCTTTGATTTAACCAATCATATGTTAACTTTGTGTGATAATATTCATGGTTTCAAATATTTAATTGATGGATATGAAGAAATTAATGAATTATTATATAAATTAAACTTTTATTATGATTTATTAAGAGCCAAATTAAATGATGTATGTGCCAATAGTTATTGTCAAATACCTTTCAATCTTAAAATTCGTGCAAATGAATTAGACGTACTTAAAAAAATTGTGTTCGGATATAG…	Nothing
WK LG210	North Area	2016	202539	1	K1 Allele1 WKLG210	ATAGTTTATTTACTGATCCACTTGCTTAAATAGTATTCTAATTCAAGTGGATCAGTAAATAAACTATCAATGTTAAATTTAATAGTTTTGGCAATTTCTTTTATTTTTTCTTCGTGTTCCTCGATTTTTTTGTTCTTATCAAGGAGAGTATTTGGTTTACTTCCAGTAGTGGGTTTTTCGGCATCTGTTTTAATTTTATCTATATCTTCAAGTAATTTCTTTATGTTTTCATTTTTTTTTAAAGTGTCAATACGTTTTTCTAAAACGCTTATTAAATTATGTGCTTCTTCTAATTGTTTATTGTAAATAGAAAGATCATATTGAGCTTGGTATAATTTTTTTTTTCCTTCTTCATTATCTGCATTCTTATTTTGATCAATTGTTTTCTTACTTCCTTCA…	Nothing
28P	North Area	2016	205288	1	K1 Allele7 28P	TACTGATCCACTTGAATTAGAATTCTTAAATAGTATTCTAATTCAAGTGGATCAGTAAATAAACTATCAATGTTAAATTTAATAGTTTTGGCAATTTCTTTTATTTTTTCTTCGTGTTCCTCGATTTTTTTGTTCTTATCAAGGAGAGTATTTGGTTTACTTCCAGTAGTGGGTTTTTCGGCATCTGTTTTAATTTTATCTATATCTTCAAGTAATTTCTTTATGTTTTCATTTTTTTTTAAAGTGTCAATACGTTTTTCTAAAACGCTTATTAAATTATGTGCTTCTTCTAATTGTTTATTGTAAATAGAAAGATCATATTGAGCTTGGTATAATTTTTTTTTTCCTTCTTCATTATCTGCATTCTTATTTTGATCAATTGTTTTCTTACTTCCTTCA…	Nothing
SL2 08	North Area	2016	294443	1	RO33 Allele6 SL2 08	TACTGATCCACTTGAATTAGAATTCTTAAATAGTATTCTAATTCAAGTGGATCAGTAAATAAACTATCAATGTTAAATTTAATAGTTTTGGCAATTTCTTTTATTTTTTCTTCGTGTTCCTCGATTTTTTTGTTCTTATCAAGGAGAGTATTTGGTTTACTTCCAGTAGTGGGTTTTTCGGCATCTGTTTTAATTTTATCTATATCTTCAAGTAATTTCTTTATGTTTTCATTTTTTTTTAAAGTGTCAATACGTTTTTCTAAAACGCTTATTAAATTATGTGCTTCTTCTAATTGTTTATTGTAAATAGAAAGATCATATTGAGCTTGGTATAATTTTTTTTTTCCTTCTTCATTATCTGCATTCTTATTTTGATCAATTGTTTTCTTACTTCCTTCA…	Nothing
SL2 11	North Area	2016	346571	1	K1 Allele5 SL2 11	TACTGATCCACTTGAATTAGAATTCTTAAATAGTATTCTAATTCAAGTGGATCAGTAAATAAACTATCAATGTTAAATTTAATAGTTTTGGCAATTTCTTTTATTTTTTCTTCGTGTTCCTCGATTTTTTTGTTCTTATCAAGGAGAGTATTTGGTTTACTTCCAGTAGTGGGTTTTTCGGCATCTGTTTTAATTTTATCTATATCTTCAAGTAATTTCTTTATGTTTTCATTTTTTTTTAAAGTGTCAATACGTTTTTCTAAAACGCTTATTAAATTATGTGCTTCTTCTAATTGTTTATTGTAAATAGAAAGATCATATTGAGCTTGGTATAATTTTTTTTTTCCTTCTTCATTATCTGCATTCTTATTTTGATCAATTGTTTTCTTACTTCCTTCA…	Nothing
SL2 12	North Area	2016	314745	1	MAD20 Allele4 SL2 12	TACTGATCCACTTGAATTAGAATTCTTAAATAGTATTCTAATTCAAGTGGATCAGTAAATAAACTATCAATGTTAAATTTAATAGTTTTGGCAATTTCTTTTATTTTTTCTTCGTGTTCCTCGATTTTTTTGTTCTTATCAAGGAGAGTATTTGGTTTACTTCCAGTAGTGGGTTTTTCGGCATCTGTTTTAATTTTATCTATATCTTCAAGTAATTTCTTTATGTTTTCATTTTTTTTTAAAGTGTCAATACGTTTTTCTAAAACGCTTATTAAATTATGTGCTTCTTCTAATTGTTTATTGTAAATAGAAAGATCATATTGAGCTTGGTATAATTTTTTTTTTCCTTCTTCATTATCTGCATTCTTATTTTGATCAATTGTTTTCTTACTTCCTTCA…	Nothing
WK LG 678	North Area	2016	27767	1	MAD20 Allele5 WKLG678	TACTGATCCACTTGAATTAGAATTCTTAAATAGTATTCTAATTCAAGTGGATCAGTAAATAAACTATCAATGTTAAATTTAATAGTTTTGGCAATTTCTTTTATTTTTTCTTCGTGTTCCTCGATTTTTTTGTTCTTATCAAGGAGAGTATTTGGTTTACTTCCAGTAGTGGGTTTTTCGGCATCTGTTTTAATTTTATCTATATCTTCAAGTAATTTCTTTATGTTTTCATTTTTTTTTAAAGTGTCAATACGTTTTTCTAAAACGCTTATTAAATTATGTGCTTCTTCTAATTGTTTATTGTAAATAGAAAGATCATATTGAGCTTGGTATAATTTTTTTTTTCCTTCTTCATTATCTGCATTCTTATTTTGATCAATTGTTTTCTTACTTCCTTCA…	Nothing
SL2 49	North Area	2016	532791	1	RO33 Allele4 SL2 49	ATAGTTTATTTACTGATCCACTTGTCTTAAATAGTATTCTAATTCAAGTGGATCAGTAAATAAACTATCAATGTTAAATTTAATAGTTTTGGCAATTTCTTTTATTTTTTCTTCGTGTCCCTCGACTTCTTTTTTCTTATTCTCAGGGAGAGGATTTGGTTCACTTCCAGTAGTGAGTTTTTCGGCATCTGTTTTAATTTTATCTATATCTTCAAGTAATTTCTTTATGTTTTCATTTTTTTTTAAAGTGTCAATACGTTTTTCTAAAACGCTTATTAAATTATGTGCTTCTTGTAATTGTTTATTGTAAATAAAAAGATCATATTGAGCTTGGTATAATTTTTTTTTTCCTTCTTCATTATCTGCATTCTTATTTTGATCAATTGTTTTCTTACTTCC…	Nothing
SL2 62	North Area	2016	313073	1	RO33 Allele5 SL2 62	ATAGTTTATTTACTGATCCACTTGTCTTAAATAGTATTCTAATTCAAGTGGATCAGTAAATAAACTATCAATGTTAAATTTAATAGTTTTGGCAATTTCTTTTATTTTTTCTTCGTGTTCCTCGATTTTTTTGTTCTTATCAAGGAGAGTATTTGGTTTACTTCCAGTAGTGGGTTTTTCGGCATCTGTTTTAATTTTATCTATATCTTCAAGTAATTTCTTTATGTTTTCATTTTTTTTTAAAGTGTCAATACGTTTTTCTAAAACGCTTATTAAATTATGTGCTTCTTCTAATTGTTTATTGTAAATAGAAAGATCATATTGAGCTTGGTATAATTTTTTTTTTCCTTCTTCATTATCTGCATTCTTATTTTGATCAATTGTTTTCTTACTTCCTTC…	Nothing
SL2 63	North Area	2016	135919	1	MAD20 Allele6 SL2 63	ATAGTTTATTTACTGATCCACTTGTCTTAAATAGTATTCTAATTCAAGTGGATCAGTAAATAAACTATCAATGTTAAATTTAATAGTTTTGGCAATTTCTTTTATTTTTTCTTCGTGTTCCTCGATTTTTTTGTTCTTATCAAGGAGAGTATTTGGTTTACTTCCAGTAGTGGGTTTTTCGGCATCTGTTTTAATTTTATCTATATCTTCAAGTAATTTCTTTATGTTTTCATTTTTTTTTAAAGTGTCAATACGTTTTTCTAAAACGCTTATTAAATTATGTGCTTCTTCTAATTGTTTATTGTAAATAGAAAGATCATATTGAGCTTGGTATAATTTTTTTTTTCCTTCTTCATTATCTGCATTCTTATTTTGATCAATTGTTTTCTTACTTCCTTC…	Nothing
SL2 155	North Area	2016	250836	1	RO33 Allele7 SL2 155	ATAGTTTATTTACTGATCCACTTGTCTTAAATAGTATTCTAATTCAAGTGGATCAGTAAATAAACTATCAATGTTAAATTTAATAGTTTTGGCAATTTCTTTTATTTTTTCTTCGTGTTCCTCGATTTTTTTGTTCTTATCAAGGAGAGTATTTGGTTTACTTCCAGTAGTGGGTTTTTCGGCATCTGTTTTAATTTTATCTATATCTTCAAGTAATTTCTTTATGTTTTCATTTTTTTTTAAAGTGTCAATACGTTTTTCTAAAACGCTTATTAAATTATGTGCTTCTTCTAATTGTTTATTGTAAATAGAAAGATCATATTGAGCTTGGTATAATTTTTTTTTTCCTTCTTCATTATCTGCATTCTTATTTTGATCAATTGTTTTCTTACTTCCTTC…	Nothing
SL2 233	North Area	2016	574715	1	K1 Allele4 Sl2 233	ATAGTTTATTTACTGATCCACTTGTCTTAAATAGTATTCTAATTCAAGTGGATCAGTAAATAAACTATCAATGTTAAATTTAATAGTTTTGGCAATTTCTTTTATTTTTTCTTCGTGTTCCTCGATTTTTTTGTTCTTATCAAGGAGAGTATTTGGTTTACTTCCAGTAGTGGGTTTTTCGGCATCTGTTTTAATTTTATCTATATCTTCAAGTAATTTCTTTATGTTTTCATTTTTTTTTAAAGTGTCAATACGTTTTTCTAAAACGCTTATTAAATTATGTGCTTCTTCTAATTGTTTATTGTAAATAGAAAGATCATATTGAGCTTGGTATAATTTTTTTTTTCCTTCTTCATTATCTGCATTCTTATTTTGATCAATTGTTTTCTTACTTCCTTC…	Nothing
SL2 286	North Area	2016	300349	1	K1 Allele3 SL2 286	TACTGATCCACTTGAATTAGAATTCTTAAATAGTATTCTAATTCAAGTGGATCAGTAAATAAACTATCAATGTTAAATTTAATAGTTTTGGCAATTTCTTTTATTTTTTCTTCGTGTCCCTCGACTTCTTTTTTCTTATTCTCAGGGAGAGGATTTGGTTTACTTCCAGTAGTGAGTTTTTCGGCATCTGTTTTAATTTTATCTATATCTTCAAGTAATTTCTTTATGTTTTCATTTTTTTTTAAAGTGTCAATACGTTTTTCTAAAACGCTTATTAAATTATGTGCTTCTTCTAATTGTTTATTGTAAATAGAAAGATCATATTGAGCTTGGTATAATTTTTTTTTTCCTTCTTCATTATCTGCATTCTTATTTTGATCAATTGTTTTCTTACTTCCT…	Nothing
SL2 318	North Area	2016	347303	1	RO33 Allele9 SL2 318	TACTGATCCACTTGAATTAGAATTCTTAAATAGTATTCTAATTCAAGTGGATCAGTAAATAAACTATCAATGTTAAATTTAATAGTTTTGGCAATTTCTTTTATTTTTTCTTCGTGTCCCTCGACTTCTTTTTTCTTATTCTCAGGGAGAGGATTTGGTTTACTTCCAGTAGTGAGTTTTTCGGCATCTGTTTTAATTTTATCTATATCTTCAAGTAATTTCTTTATGTTTTCATTTTTTTTTAAAGTGTCAATACGTTTTTCTAAAACGCTTATTAAATTATGTGCTTCTTCTAATTGTTTATTGTAAATAGAAAGATCATATTGAGCTTGGTATAATTTTTTTTTTCCTTCTTCATTATCTGCATTCTTATTTTGATCAATTGTTTTCTTACTTCCT…	Nothing
SL2 407	North Area	2016	446663	1	K1 Allele2 SL2 407	TACTGATCCACTTGAATTAGAATTCTTAAATAGTATTCTAATTCAAGTGGATCAGTAAATAAACTATCAATGTTAAATTTAATAGTTTTGGCAATTTCTTTTATTTTTTCTTCGTGTCCCTCGACTTCTTTTTTCTTATTCTCAGGGAGAGGATTTGGTTTACTTCCAGTAGTGAGTTTTTCGGCATCTGTTTTAATTTTATCTATATCTTCAAGTAATTTCTTTATGTTTTCATTTTTTTTTAAAGTGTCAATACGTTTTTCTAAAACGCTTATTAAATTATGTGCTTCTTCTAATTGTTTATTGTAAATAGAAAGATCATATTGAGCTTGGTATAATTTTTTTTTTCCTTCTTCATTATCTGCATTCTTATTTTGATCAATTGTTTTCTTACTTCCT…	Nothing

## Sheet: Feuil2
KG 001
KG 002
KG 003
KG 004
KG 006
KG 009
KG 010
KG 011
KG 012
KG 013
KG 014
KG 015
KG 017
KG 018
KG 019
KG 021
KG 022
KG 023
KG 024
KG 027
KG 028
KG 029
KG 030
KG 031
KG 067
KG 68
KG 69
KG 071
MT01
MT07
MT09
MT76
MT199
MT205
MT260
SL2 148
WK LG135
WK LG210
28P
SL2 08
SL2 11
SL2 12
WK LG 678
SL2 49
SL2 62
SL2 63
SL2 155
SL2 233
SL2 286
SL2 318
SL2 407
