# Supplementary material for: Molecular epidemiology of Plasmodium falciparum by multiplexed amplicon deep sequencing in Senegal
Source: Malar J. 2020 Nov 10;19:403. doi: 10.1186/s12936-020-03471-7 (PMC7654156; doi:10.1186/s12936-020-03471-7)
Supplement: Supplementary file 2 — Additional file 2. Multiplexed amplicon deep sequencing data of Pfmsp2 gene. [file 12936_2020_3471_MOESM2_ESM.xlsx]

## Sheet: Feuil1
ID Samples	SITES	Year	Reads	Number of alleles	Allele types	Fasta sequences	Nothing
KG 001	Kedougou	2016	115872	2	IC Allele1 KG001	CTAGTGGTAGTGCTGGTTCTGGTGATGGTGCTGTTGCTAGTGCTCGTAATGGTGCTAATCCTGGTGCAGATGCTGAGGGAAGTTCAAGTACTCCCGCTACTACCACAACTACCAAAACTACCACAACTACCACAACTACTAATGATGCAGAAGCATCTACCAGTACCTCTTCAGAAAATCCAAATCATAAAAATGCCGAAACAAATCCAAAAGGTAAAGGAGAAGTTCAAGAACCAAATCAAGCAAATAAAGAAACTCAAAATAACTCAAATGTTCCACCCACTCAAGATGCAGACACTAAAAGTCCTACTGCACAACCTGAACAAGCTGAAAATTCTGCTCCAACAGCCGAACAAACTGAATCCCCCGAATTACAATCTGCACCAGAGAATAAAGGTA…	Nothing
					IC Allele1 KG001	CTAGTGGTAGTGCTGGTTCTGGTGATGGTAATGGTGCTAATCCTGGTGCAGATGCTGAGGGAAGTTCAAGTACTCCCGCTACTACCACAACTACCAAAACTACCACAACTACCACAACTACTAATGATGCAGAAGCATCTACCAGTACCTCTTCAGAAAATCCAAATCATAAAAATGCCGAAACAAATCCAAAAGGTAAAGGAGAAGTTCAAGAACCAAATCAAGCAAATAAAGAAACTCAAAATAACTCAAATGTTCCACCCACTCAAGATGCAGACACTAAAAGTCCTACTGCACAACCTGAACAAGCTGAAAATTCTGCTCCAACAGCCGAACAAACTGAATCCCCCGAATTACAATCTGCACCAGAGAATAAAGGTACAGGACAACATGGACATA…	Nothing
KG 002	Kedougou	2016	87960	2	IC Allele2 KG002	AATTAAAACATTGTCTATTATAATGAAGGTAATTAAAACATTGTCTATTATAAATTTCTTTATTTTTGTTACCTTTAATATTAAAAATGAAAGTAAATATAGCAACACATTCATAAACAATGCTTATAATATGAGTATAAGGAGAAGTATGGCAGTAAGTAAGCCTCCTACTAGTGCTGGTGCTAGTGGTAGTGCTGGTTCTGGTGATGGTAATGGTGCTAATCCTGGTGCAGATGCTGAGAGAAGTCCAAGTACTCCCACTACTACCACAACTACCACAACTACTAATGATGCAGAAGCATCTACCAGTACCTCTTCAGAAAATCCAAATCATAATAATGCCGAAACAAATCAAGCAAATAAAGAAACTCAAAATAACTCAAATGTTCAACAAGACTC…	Nothing
					IC Allele2 KG002	AATTAAAACATTGTCTATTATAATGAAGGTAATTAAAACATTGTCTATTATAAATTTCTTTATTTTTGTTACCTTTAATATTAAAAATGAAAGTAAATATAGCAACACATTCATAAACAATGCTTATAATATGAGTATAAGGAGAAGTATGGCAGTAAGTAAGCCTCCTACTAGTGCTGGTGCTGGTTCTGGTGATGGTAATGGTGCTAATCCTGGTGCAGATGCTGAGAGAAGTCCAAGTACTCCCACTACTACCACAACTACCACAACTACTAATGATGCAGAAGCATCTACCAGTACCTCTTCAGAAAATCCAAATCATAATAATGCCGAAACAAATCAAGCAAATAAAGAAACTCAAAATAACTCAAATGTTCAACAAGACTCTCAAACTAAATC…	Nothing
KG 003	Kedougou	2016	202618	7	IC Allele3 KG003	CTGCTGGTGCTGGTGCTAGTGGTAGTGCTGGTGCTGAGGGAAGTTCAAGTACTCCCGCTACTACCACAACTACCACAACTACTAATGATGCAGAAGCATCTACCAGTACCTCTTCAAAAAATCCAAATCATAATAATGCCGAAACAAATCCAAAAGGTAAAGGAGAAGTTCAAAAACCAAATCAAGCAAATAAAGAAACTCAAAATAACTCAAATGTTCAACAAGACTCTCAAACTAAATCAAATGTTCCACCCACTCAAGATGCAGACACTAAAAGTCCTACTGCACAACCTGAACAAGCTGAAAATTCTGCTCCAACAGCCGAACAAACTGAATCCCCCGAATTACAATC	Nothing
					IC Allele15 KG003	CTGATAGTCAAAAAGAATGTACCTCTTTGTTACCATCGGTACATTCTTTTTGACTATCAGAAGTATTTTGTGGATGATTATTTCTAGAACCATGCATATGTCCATGTTGTCCTGTACCTTTATTCTCTGGTGCAGATTGTAATTCGGGGGATTCAGTTTGTTCGGCTGTTTGAGCAGAATTTTCAGCTTGTTCAGGTTGTGCAGTAGGACTTTTAGTGTCTGCATCTTGAGTGCGTGGAACATTTGATTTAGTTTGAGAGTCTTGTTGAACATTTGAGTTATTTTGAGTTTCTTTATTTGCTTGATTTGGTTTTTGAACTTCTCCTTTACCTTTTGGATTTGTTTCGGCATTATTATGATTTGGATTTTCTGAAGAGGTACTGGTAGATGCTTCTGCAT…	Nothing
					IC Allele30 KG003	AAATAAAGAAATTTATAATAGACTATGAAGGTAATTAAAACATTGTCTATTATAAATTTCTTTATTTTTGTTACCTTTAATATTAAAAATGAAAGTAAATATAGCAACACATTCATAAACAATGCTTATAATATGAGTATAAGGAGAAGTATGGAAGAAAGTAATCCTCCTACTGGTGCTGTTGCTGGTTCTGGTGCTGGTGCTGTTGCTGGTAATGGTGCTAATCCTGGTGCTGTTGCTGGTAATGGTGCTAATCCTGGTGCAGATGCTAAGAGAAGTGCAAGTACTCCCGCTACTACCACAA	Nothing
					FC Allele1 KG003	ATATGAGTATAAGGAGAAGTATGGCAAATAAAGGTTCTAATACTAATAGTGTAGGTGCAAATGCTCCAAATGCTGATACTATTGCTAGTGGAAGTCAAAGGAGTACAAATAGTGCAAGTACTAGTACTACTAATAATGGAGAATCACAAACTACTACTCCTACCGCTGCTGATACCCCTACTGCTACAGAAAGTAATTCACCTTCACCACCCATCACTACTACAGAAAGTAATTCACCTTCACCACCCATCACTACTACAGAAAGTTCAAGTTCTGGCAATGCACCAAATAAAACAGACGGTAAAGGAGAAGAGAGTGAAAAACAAAATGAATTAAATGAATCAACTGAAGAAGGACCCAAAGCTCCACAAGAACCTCAAACGGCAGAAAATGAAAATC…	Nothing
					FC Allele1 KG003	ATATGAGTATAAGGAGAAGTATGGCAAATAAAGGTTCTAATACTAATAGTGTAGGTGCAAATGCTCCAAATGCTGATACTATTGCTAGTGGAAGTCAAAGGAGTACAAATAGTGCAAGTACTAGTACTACTAATAATGGAGAATCACAAACTACTACTCCTACCGCTGCTGATACCCCTACTGCTACAGAAAGTAATTCACCTTCACCACCCATCACTACTACAGAAAGTTCAAGTTCTGGCAATGCACCAAATAAAACAGACGGTAAAGGAGAAGAGAGTGAAAAACAAAATGAATTAAATGAATCAACTGAAGAAGGACCCAAAGCTCCACAAGAACCTCAAACGGCAGAAAATGAAAATCCTGCTGCACCAGAGAATAAAGGTACAGGACAACATG…	Nothing
					FC Allele2 KG003	CTACAGAAAGTAATTCACCTTCACCACCCATCACTACTACAGAAAGTAATTCACCTTCACCACCCATCACTACTACAGAAAGTTCAAGTTCTGGCAATGCACCAAATAAAACAGACGGTAAAGGAGAAGAGAGTGAAAAACAAAATGAATTAAATGAATCAACTGAAGAAGGACCCAAAGCTCCACAAGAACCTCAAACGGCAGAAAATGAAAATCCTGCTGCACCAGAGAATAAAGGTACAGGACAACATGGACATATGCATGGTTCTAGAAATAATCATCCACAAAATACTTCTGATAGTCAAAAAGAATGTACCGATGGTAACAAAGAGGTACATTCTTTTTGACTATCAGTAGTATTTTGTGGATGATTATTTC	Nothing
					FC Allele3 KG003	ATATGAGTATAAGGAGAAGTATGGCAAATAAAGGTTCTAATACTAATAGTGTAGGTGCAAATGCTCCAAATGCTGATACTATTGCTAGTGGAAGTCAAAGGAGTACAAATAGTGCAAGTACTAGTACTACTAATAATGGAGAATCACAAACTACTACTCCTACCGCTGCTGATACTATTGCTAGTGGAAGTCAAAGGAGTACAAATAGTGCAAGTACTAGTACTACTAATAATGGAGAATCACAAACTACTACTCCTACCGCTGCTGATACTATTGCTAGTGGAAGTCAAAGGAGTACAAATAGTGCAAGTACTAGTACTACTAATAATGGAGAATCACAAACTACTACTCCTACCGC	Nothing
KG 004	Kedougou	2016	163106	4	FC Allele4 KG004	ATCACTACTACAAAAAGTAATTCCCCTTCACCACCCATCACTACTACAGAAAGTTCAAGTTCTGGCAATGCACCAAATAAAACAGACGGTAAAGGAGAAGAGAGTGAAAAACAAAATGAATTAAATGAATCAACTGAAGAAGGACCCAAAGCTCCACAAGAACCTCAAACGGCAGAAAATGAAAATCCTGCTGCACCAGAGAATAAAGGTACAGGACAACATGGACATATGCATGGTTCTAGAAATAATCATCCACAAAATACTTCTGATAGTCAAAAAGAATGTACCGATGGTAACAAAGAGGTACATTCTTTTTGACTATCAG	Nothing
					IC Allele26 KG004	TGGGTGGTGAAGGTGAATTACTTTCTGTAGCAGTAGGGGTATCAGCAGCGGTAGGAGTAGTAGTTTGTGATTCTCCATTATTAGTAGTACTAGTACTTGCACTATTTGTACTACTTTGACTTCCACTAGCAATAGTATTAGCTTTTGGAGCATTTGCATCTACCCTATTAGTATTAGAACCTTCATTTGCCATACTTCTCCTTATACTCATATTATAAGCATTGTTTATGAATGTGTTGCTATATTTACTTTCATTTTTAATATTAAAGGTAACAAAAATAAAGAAATTTATAATAGACAATGTTTTAATTACCTTCATATAATAGACAATGTTTTAATT	Nothing
					IC Allele4 KG004	TTGCTGGTTCTGGTGCTGGTGCTGGTTCTGGTGCAGATGCTAAGAGAAGTCCAAGTACTCCCGCTACTACCACAACTACCACAACTACTAATGATGCAGAAGCATCTACCAGTACCTCTTCAGAAAATCCAAATCATAATAATGCCAAAACAAATCCAAAAGGTAATGGAGGAGTTCAAGAACCAAATCAAGCAAATAAAGAAACTCAAAATAACTCAAATGTTCAACAAGACTCTCAAACTAAATCAAATGTTCCACCCACTCAAGATGCAGACACTAAAAGTCCTACTGCACAACCTGAACAAGCTGAAAATTCTGCTCCAACAGCCGAACAAACTGAATCCCCCGAATTACAATCTGCACCAGAGAATAAAGGTACAG	Nothing
					IC Allele4 KG004	TTGCTGGTTCTGGTGCTGGTGCTGGTTCTGGTGCAGATGCTAAGAGAAGTCCAAGTACTCCCGCTACTACCACAACTACCACAACTACTAATGATGCAGAAGCATCTACCAGTACCTCTTCAGAAAATCCAAATCATAATAATGCCGAAACAAATCAAGCAAATAAAGAAACTCAAAATAACTCAAATGTTCAACAAGACTCTCAAACTAAATCAAATGTTCCACCCACTCAAGATGCAGACACTAAAAGTCCTACTGCACAACCTGAACAAGCTGAAAATTCTGCTCCAACAGCCGAACAAACTGAATCCCCCGAATTACAATCTGCACCAGAGAATAAAGGTACAG	Nothing
KG 006	Kedougou	2016	198752	6	IC Allele5 KG006	CTGTACCTTTATTCTCTGGTGCAGATTGTAATTCGGGGGATTCAGTTTGTTCGGCTGTTGGAGCAGAATTTTCAGCTTGTTCAGGTTGTGCAGTAGGACTTTTAGTGTCTGCATCTTGAGTGGGTGGAACATTTGATTTAGTTTGAGAGTCTTGTTGAACATTTGAGTTATTTTGAGTTTCTTTATTTGCTTGATTTGGTTCTTGAACTCCTCCATTACCTTTTGGATTTGTTTTGGCATTATTATGATTTGGATTTTCTGAAGAGGTACTGGTAGATGCTTCTGCATCATTAGTAGTTGTGGTAGTTGTGGTAGTTGTGGTAGTTTTGGTAGTTGTGGTAGTAGCGGGAGTAGCGGGAGTAGC	Nothing
					IC Allele5 KG006	CTGTACCTTTATTCTCTGGTGCAGATTGTAATTCGGGGGATTCAGTTTGTTCGGCTGTTGGAGCAGAATTTTCAGCTTGTTCAGGTTGTGCAGTAGGACTTTTAGTGTCTGCATCTTGAGTGGGTGGAACATTTGATTTAGTTTGAGAGTCTTGTTGAACATTTGAGTTATTTTGAGTTTCTTTATTTGCTTGATTTGGTTCTTGAACTCCTCCATTACCTTTTGGATTTGTTTTGGCATTATTATGATTTGGATTTTCTGAAGAGGTACTGGTAGATGCTTCTGCATCATTAGTAGTTGTGGTAGTTGTGGTAGTTGTGGTAGTTGTGGTAGTTGTG	Nothing
					FC Allele5 KG006	AAATTTATAATAGACAATGTTTTATGAAGGTAATTAAAACATTGTCTATTATAAATTTCTTTATTTTTGTTACCTTTAATATTAAAAATGAAAGTAAATATAGCAACACATTCATAAACAATGCTTATAATATGAGTATAAGGAGAAGTATGGCAAATGAAGGTTCTACTACTAATAGTGTAGATGCAAATGCTCCAAAAGCTGATACTGTTGCTAGGGTAAGTCAAAGTAGTACAAATAGTGCAAGTACTAGTACTACTAATAATGGAGAATCACAAACTACTACTCCTACCGCTGCTGATACCCCTACTGCTACAGAAAGTAATTCACCTTCACCACCCATCACTACTACAGAAAGTAATTCACCTTCACCACCCATCACTACTACAGAAAGTAATT…	Nothing
					FC Allele5 KG006	AAATTTATAATAGACAATGTTTTATGAAGGTAATTAAAACATTGTCTATTATAAATTTCTTTATTTTTGTTACCTTTAATATTAAAAATGAAAGTAAATATAGCAACACATTCATAAACAATGCTTATAATATGAGTATAAGGAGAAGTATGGCAAATGAAGGTTCTACTACTAATAGTGTAGATGCAAATGCTCCAAAAGCTGATACTGTTGCTAGGGTAAGTCAAAGTAGTACAAATAGTGCAAGTACTAGTACTACTAATAATGGAGAATCACAAACTACTACTCCTACCGCTGCTGATACCCCTACTGCTACAGAAAGTAATTCACCTTCACCACCCATCACTACTACAGAAAGTAATTCACCTTCACCACCCATCACTACTACAGAAAGTTCAA…	Nothing
					FC Allele5 KG006	AAATTTATAATAGACAATGTTTTATGAAGGTAATTAAAACATTGTCTATTATAAATTTCTTTATTTTTGTTACCTTTAATATTAAAAATGAAAGTAAATATAGCAACACATTCATAAACAATGCTTATAATATGAGTATAAGGAGAAGTATGGCAAATGAAGGTTCTACTACTAATAGTGTAGATGCAAATGCTCCAAAAGCTGATACTGTTGCTAGGGTAAGTCAAAGTAGTACAAATAGTGCAAGTACTAGTACTACTAATAATGGAGAATCACAAACTACTACTCCTACCGCTGCTGATACCCCTACTGCTACAGAAAGTAATTCACCTTCACCACCCATCACTACTACAGAAAGTTCAAGTTCTGGCAATGCACCAAATAAAACAGACGGTAAAG…	Nothing
					FC Allele6 KG006	AAATTTATAATAGACAATGTTTTATGAAGGTAATTAAAACATTGTCTATTATAAATTTCTTTATTTTTGTTACCTTTAATATTAAAAATGAAAGTAAATATAGCAACACATTCATAAACAATGCTTATAATATGAGTATAAGGAGAAGTATGGCAAATGAAGGTTCTACTACTAATAGTGTAGATGCAAATGCTCCAAAAGCTGATACTGTTGCTAGGGTAAGTCAAAGTAGTACAAATAGTGCAAGTACTAGTACTACTAATAATGGAGAATCACAAACTACTACTCCTACCGCTGCTGATACCCCTACTGCTACAGAAAGTAATTCACCTTCACCACCCATCACTACTACAGAAAGTAATTCACCTTCACCACCCATCACTACTACAGAAAGTAATT…	Nothing
KG 009	Kedougou	2016	402022	2	IC Allele6 KG009	CTGATAGTCAAAAAGAATGTACCTCTTTGTTACCATCGGTACATTCTTTTTGACTATCAGAAGTATTTTGTGGATGATTATTTCTAGAACCATGCATATGTCCATGTTGTCCTGTACCTTTATTCTCTGGTGCAGATTGTAATTCGGGGGATTCAGTTTGTTCGGCTGTTGGAGCAGAATTTTCAGCTTGTTCAGGTTGTGCAGTAGGACTTTTAGTGTCTGCATCTTGAGTGGGTGGAACATTTGATTTAGTTTGAGAGTCTTGTTGAACATTTGAGTTATTTTGAGTTTCTTTATTTGCTTGATTTGGTTTTTGAACTTCTCCATTACCTTTTGGATTTGTTTTGGCATTATTATGATTTGGATTTTCTGAAGAGGTACTGGTAGATGCTTCTGCAT…	Nothing
					IC Allele6 KG009	CTGATAGTCAAAAAGAATGTACCTCTTTGTTACCATCGGTACATTCTTTTTGACTATCAGAAGTATTTTGTGGATGATTATTTCTAGAACCATGCATATGTCCATGTTGTCCTGTACCTTTATTCTCTGGTGCAGATTGTAATTCGGGGGATTCAGTTTGTTCGGCTGTTGGAGCAGAATTTTCAGCTTGTTCAGGTTGTGCAGTAGGACTTTTAGTGTCTGCATCTTGAGTGGGTGGAACATTTGATTTAGTTTGAGAGTCTTGTTGAACATTTGAGTTATTTTGAGTTTCTTTATTTGCTTGATTTGTTTCGGCATTATTATGATTTGGATTTTCTGAAGAGGTACTGGTAGATGCTTCTGCATCATTAGTAGTTTTGGTAGTTGTGGTAGTTGTGG…	Nothing
KG 010	Kedougou	2016	219726	5	IC Allele7 KG010	AACTACCACAACTACCACAACTACCACAACTACTAATGATGCAGAAGCATCTACCAGTACCTCTTCAGAAAATCCAAATCATAATAATGCCAAAACAAATCCAAAAGGTAATGGAGGAGTTCAAGAACCAAATCAAGCAAATAAAGAAACTCAAAATAACTCAAATGTTCAACAAGACTCTCAAACTAAATCAAATGTTCCACCCACTCAAGATGCAGACACTAAAAGTCCTACTGCACAACCTGAACAAGCTGAAAATTCTGCTCCAACAGCCGAACAAACTGAATCCCCCGAATTACAATCTGCACCAGAGAATAAAGGTACAG	Nothing
					FC Allele7 KG010	AGTAATTCACCTTCACCACCCATCGCTACTACAGAAAGTAATTCACCTTCACCACCCATCACTACTACAGAAAGTTCAAGTTCTGGCAATGCACCAAATAAAACAGACGGTAAAGGAGAAGAGAGTGAAAAACAAAATGAATTAAATGAATCAACTGAAGAAGGACCCAAAGCTCCACAAGAACCTCAAACGGCAGAAAATGAAAATCCTGCTGCACCAGAGAATAAAGGTACAGGACAACATGGACATATGCATGGTTCTAGAAATAATCATCCACAAAATACTTCTGATAGTCAAAAAGAATGTACCGATGGTAACAAAGAGGTACATTCTTTTTGACTATCAG	Nothing
					FC Allele8 KG010	AAAACATTGTCTATTATGGTAATTAAAACATTGTCTATGAAGGTAATTAAAACATTGTCTATTATAAATTTCTTTATTTTTGTTACCTTTAATATTAAAAATGAAAGTAAATATAGCAACACATTCATAAACAATGCTTATAATATGAGTATAAGGAGAAGTATGGCAAATGAAGGTTCTAATACTAATAGTGTAGGTGCAAATGCTCCAAAAGCTGATACTATTGCTAGTGGAAGTCAAAGTAGTACAAATAGTGCAAGTACTAGTACTACTAATAATAGAGAATCACAAACTACTACTCCTACCGCTGCTGATACCCCTACTGCTACAGAAAGTAATTCACCTTCAC	Nothing
					IC Allele8 KG010	AAAACATTGTCTATTATGGTAATTAAAACATTGTCTATGAAGGTAATTAAAACATTGTCTATTATAAATTTCTTTATTTTTGTTACCTTTAATATTAAAAATGAAAGTAAATATAGCAACACATTCATAAACAATGCTTATAATATGAGTATAAGGAGAAGTATGGCAGAAAGTAATCTTCCTACTGGTGCTGGTGCTGGTTCTGGTGATGGTGCTGTTGCTAGTGCTGGTTCTGGTGCTGGTTCTGGTGATGGTGCTGTTGCTAGTGCTGGTTCTGGTGCAGATGCTGAGGGAAGTTCAAGTACTCCCGCTACTCCCGCTACTACCACAACTACCACAACTACC	Nothing
					IC Allele8 KG010	AAAACATTGTCTATTATGGTAATTAAAACATTGTCTATGAAGGTAATTAAAACATTGTCTATTATAAATTTCTTTATTTTTGTTACCTTTAATATTAAAAATGAAAGTAAATATAGCAACACATTCATAAACAATGCTTATAATATGAGTATAAGGAGAAGTATGGCAGAAAGTAATCTTCCTACTGGTGCTGGTGCTGGTTCTGGTGATGGTGCTGTTGCTAGTGCTGGTTCTGGTGCAGATGCTGAGGGAAGTTCAAGTACTCCCGCTACTCCCGCTACTACCACAACTACCACAACTACC	Nothing
KG 011	Kedougou	2016	115318	2	FC Allele9 KG011	TAGTAGTGATGGGTGGTGAAGGTAATTAAAACATTGTCTATTATAAATTTCTTTATTTTTGTTACCTTTAATATTAAAAATGAAAGTAAATATAGCAACACATTCATAAACAATGCTTATAATATGAGTATAAGGAGAAGTATGGCAAATGAAGGTTCTAATACTAATAGTGTAGGTGCAAATGCTCCAAATGCTGATACTATTGCTAGTGGAAGTCAAAGTAGTACAAATAGTGCAAGTACTAGTACTACTAATAATGGAGAATCACAAACTACTACTCCTACCGCTGCTGATACCCCTACTGCTACAAAAAGTAATTCACCTTCAC	Nothing
					IC Allele3 KG011	CTGCTGGTGCTGGTGCTAGTGGTAGTGCTGGTGCTGAGGGAAGTTCAAGTACTCCCGCTACTACCACAACTACCACAACTACTAATGATGCAGAAGCATCTACCAGTACCTCTTCAAAAAATCCAAATCATAATAATGCCGAAACAAATCCAAAAGGTAAAGGAGAAGTTCAAAAACCAAATCAAGCAAATAAAGAAACTCAAAATAACTCAAATGTTCAACAAGACTCTCAAACTAAATCAAATGTTCCACCCACTCAAGATGCAGACACTAAAAGTCCTACTGCACAACCTGAACAAGCTGAAAATTCTGCTCCAACAGCCGAACAAACTGAATCCCCCGAATTACAATCTGCACCAGAGAATAAAGGTACAGGACAACATGGACATATGCATGGTT…	Nothing
KG 012	Kedougou	2016	61268	2	IC Allele10 KG012	GCTGGTGCTAGTGGTCGTGCTGGTTCTGGTGATGGTGCTGTTGCTAGTGCTCGTAATGGTGCTAATCCTGGTGCAGATGCTGAGGGAAGTTCAAGTACTCCCGCTACTACCACAACTACCACAACTACTAATGATGCAGAAGCATCTACCAGTACCTCTTCAGAAAATCCAAATCATAATAATGCCGAAACAAATCCAAAAGGTAAAGGAGAAGTTCAAAAACCAAATCAAGCAAATAAAGAAACTCAAAATAACTCAAATGTTCAACAAGACTCTCAAACTAAATCAAATGTTCCACCCACTCAAGATGCAGACACTAAAAGTCCTACTGCACAACCTGAACAAGCTGAAAATTCTGCTCCAACAGCCGAACAAACTGAATCCCCCGAATTACAATCT…	Nothing
					FC Allele10 KG012	CTATTAAGGTAATTAAAACATTGTCCATGAAGGTAATTAAAACATTGTCTATTATAAATTTCTTTATTTTTGTTACCTTTAATATTAAAAATGAAAGTAAATATAGCAACACATTCATAAACAATGCTTATAATATGAGTATAAGGAGAAGTATGGCAAATGAAGGTTCTAATACTAAGAGTGTAGGTGCAAATGCTCCAAAAGCTGATACTATTGCTAGTGGAAGTCAAAGTAGTACAAATAGTGCAAGTACTAGTACTACTAATAATGGAGAATCACAAACTACTACTCCTACCGCTGCTGATACCCCTACTGCTACAAAAAGTAATTCACCTTCATCACCCATCACTACTACAGAAAGTTCAAGTTCTGGCAATGCACCAAATAAAACAGACGGTA…	Nothing
KG 013	Kedougou	2016	104827	2	FC Allele11 KG013	GGTAATTAAAACATTGTCTATTATAAATTTCTTTATTTTTGTTACCTTTAATATTAAAAATGAAAGTAAATATAGCAACACATTCATAAACAATGCTTATAATATGAGTATAAGGAGAAGTATGGCAAATGAAGGTTCTAATACTAATAGTGTAGGTGCAGATGCTCCAAAAGCTGATACTATTGCTAGTGGAAGTCAAAGTAGTACAAATAGTGCAAGTACTAGTACTACTAATAATGGAGAATCACAAACTACTACTCCTACCGCTGCTGATACCCCTACTGCTACAGAAAGTAATTCACCTTCACCACCCATCACTACTACAGAAAGTAATTCAACTTCACCACCCATCACTACTACAGAAAGTAATTCAA	Nothing
					IC Allele11 KG013	GGTAGTGCTGGTGGTAGTGCTGGTTCTGGTGATGGTAATGGTGATGGTAATGGTGCAGATGCTGAGGGAAGTTCAAGTACTCCCGCTACTACCACAACTACCACAACTACTAATGATGCAGAAGCATCTACCAGTACCTCTTCAGAAAATCCAAATCATAAAAATGCCGAAACAAATCCAAAAGGTAAAGGAGAAGTTCAAAAACCAAATCAAGCAAATAAAGAAACTCAAAATAACTCAAATGTTCAACAAGACTCTCAAACTAAATCAAATGTTCCACCCACTCAAGATGCAGACACTAAAAGTCCTACTGCACAACCTGAACAAGCTGAAAATTCTGCTCCAACAGCCGAACAAACTGAATCCCCCGAATTACAATCTGCACCAGAGAATAAAGGT…	Nothing
KG 014	Kedougou	2016	99061	1	IC Allele4 KG014	CTGATAGTCAAAAAGAATGTACCTCTTTGTTACCATCGGTACATTCTTTTTGACTATCAGAAGTATTTTGTGGATGATTATTTCTAGAACCATGCATATGTCCATGTTGTCCTGTACCTTTATTCTCTGGTGCAGATTGTAATTCGGGGGATTCAGTTTGTTCGGCTGTTGGAGCAGAATTTTCAGCTTGTTCAGGTTGTGCAGTAGGACTTTTAGTGTCTGCATCTTGAGTGGGTGGAACATTTGATTTAGTTTGAGAGTCTTGTTGAACATTTGAGTTATTTTGAGTTTCTTTATTTGCTTGATTTGGTTTTTGAACTCCTCCATTACCTTTTGGATTTGTTTCGGCATTATTATGATTTGGATTTTCTGAAGAGGTACTGGTAGATGCTTCTGCAT…	Nothing
KG 015	Kedougou	2016	175509	4	IC Allele9 KG015	CTGTACCTTTATTCTCTGGTGCAGATTGTAATTCGGGGGATTCAGTTTGTTCGGCTGTTGGAGCAGAATTTTCAGCTTGTTCAGGTTGTGCAGTAGGACTTTTAGTGTCTGCATCTTGAGTGGGTGGAACATTTGATTTAGTTTGAGAGTCTTGTTGAACATTTGAGTTATTTTGAGTTTCTTTATTTGCTTGATTTGGTTTTTGAACTTCTCCTTTACCTTTTGGATTTGTTTCGGCATTTTTATGATTTGGATTTTCTGAAGAGGTACTGGTAGATGCTTCTGCATCATTAGTAGTTGTGGTAGTTGTGGTAGTTTTGGTAGTTGTGGTAGTAGCGGGAGTACTTGAACTTCCCTCAGCATCTGCACCAGGATTAGCACCATTACGAGCACTAGCAA…	Nothing
					FC Allele12 KG015	GGTAATTAAAACATTGTCTATTATAAATTTCTTTATTTTTGTTACCTTTAATATTAAAAATGAAAGTAAATATAGCAACACATTCATAAACAATGCTTATAATATGAGTATAAGGAGAAGTATGGCAAATGAAGGTTCTAATACTAATAGTGTAGGTGCAGATGCTCCAAAAGCTGATACTATTGCTAGTGGAAGTCAAAGTAGTACAAATAGTGCAAGTACTAGTACTACTAATAATGGAGAATCACAAACTACTACTCCTACCGCTGCTGATACCCCTACTGCTACAAAAAGTAATTCACCTTCATCACCCATCACTACTACAGAAAGTAATTCACCTTCACCACCCATCACTACTACAGAAAGTAATTCACCTTCACCACCCATCACTACTACAGA…	Nothing
					FC Allele12 KG015	GGTAATTAAAACATTGTCTATTATAAATTTCTTTATTTTTGTTACCTTTAATATTAAAAATGAAAGTAAATATAGCAACACATTCATAAACAATGCTTATAATATGAGTATAAGGAGAAGTATGGCAAATGAAGGTTCTAATACTAATAGTGTAGGTGCAGATGCTCCAAAAGCTGATACTATTGCTAGTGGAAGTCAAAGTAGTACAAATAGTGCAAGTACTAGTACTACTAATAATGGAGAATCACAAACTACTACTCCTACCGCTGCTGATACCCCTACTGCTACAAAAAGTAATTCACCTTCATCACCCATCACTACTACAGAAAGTAATTCACCTTCACCACCCATCACTACTACAGAAAGTAATTCACCTTCACCACCCATCACTACTACAGA…	Nothing
					FC Allele12 KG015	GGTAATTAAAACATTGTCTATTATAAATTTCTTTATTTTTGTTACCTTTAATATTAAAAATGAAAGTAAATATAGCAACACATTCATAAACAATGCTTATAATATGAGTATAAGGAGAAGTATGGCAAATGAAGGTTCTAATACTAATAGTGTAGGTGCAGATGCTCCAAAAGCTGATACTATTGCTAGTGGAAGTCAAAGTAGTACAAATAGTGCAAGTACTAGTACTACTAATAATGGAGAATCACAAACTACTACTCCTACCGCTGCTGATACCCCTACTGCTACAAAAAGTAATTCACCTTCATCACCCATCACTACTACAGAAAGTAATTCACCTTCACCACCCATCACTACTACAGAAAGTTCAAGTTCTGGCAATGCACCAAATAAAACAGA…	Nothing
KG 017	Kedougou	2016	136626	6	IC Allele13 KG017	CTGTACCTTTATTCTCTGGTGCAGATTGTAATTCGGGGGATTCAGTTTGTTCGGCTGTTGGAGCAGAATTTTCAGCTTGTTCAGGTTGTGCAGTAGGACTTTTAGTGTCTGCATCTTGAGTGGGTGGAACATTTGATTTAGTTTGAGAGTCTTGTTGAACATTTGAGTTATTTTGAGTTTCTTTATTTGCTTGATTTGGTTCTTGAACTCCTCCATTACCTTTTGGATTTGTTTTGGCATTATTATGATTTGGATTTTCTGAAGAGGTACTGGTAGATGCTTCTGCATCATTAGTAGTTGTGGTAGTTGTGGTAGTTTTGGTAGTTGTGGTAGTAGCGGGAGTACTTGAACTTCCCTCAGCACCAGCACTACCACTAGCACCAGCAGGAGGAT	Nothing
					IC Allele13 KG017	CTGTACCTTTATTCTCTGGTGCAGATTGTAATTCGGGGGATTCAGTTTGTTCGGCTGTTGGAGCAGAATTTTCAGCTTGTTCAGGTTGTGCAGTAGGACTTTTAGTGTCTGCATCTTGAGTGGGTGGAACATTTGATTTAGTTTGAGAGTCTTGTTGAACATTTGAGTTATTTTGAGTTTCTTTATTTGCTTGATTTGGTTCTTGAACTCCTCCATTACCTTTTGGATTTGTTTTGGCATTATTATGATTTGGATTTTCTGAAGAGGTACTGGTAGATGCTTCTGCATCATTAGTAGTTGTGGTAGTTGTGGTAGTAGCGGGAGTACTTGAACTTCCCTCAGCACCAGCACTACCACTAGCACCAGCAGGAGGAT	Nothing
					FC Allele13 KG017	GGTAATTAAAACATTGTCTATTATAAATTTCTTTATTTTTGTTACCTTTAATATTAAAAATGAAAGTAAATATAGCAACACATTCATAAACAATGCTTATAATATGAGTATAAGGAGAAGTATGGCAAATGAAGGTTCTACTACTAATAGTGTAGATGCAAATGCTCCAAAAGCTGATACTGTTGCTAGGGTAAGTCAAAGTAGTACAAATAGTGCAAGTACTAGTACTACTAATAATGGAGAATCACAAACTACTACTCCTACCGCTGCTGATACCCCTACTGCTACAGAAAGTAATTCACCTTCACCACCCATCACTACTACAGAAAGTAATTCACCTTCACCACCCATCACTACTACAGAAAGTAATTCACCTTCACCACCCATCACTACTACAGA…	Nothing
					FC Allele13 KG017	GGTAATTAAAACATTGTCTATTATAAATTTCTTTATTTTTGTTACCTTTAATATTAAAAATGAAAGTAAATATAGCAACACATTCATAAACAATGCTTATAATATGAGTATAAGGAGAAGTATGGCAAATGAAGGTTCTACTACTAATAGTGTAGATGCAAATGCTCCAAAAGCTGATACTGTTGCTAGGGTAAGTCAAAGTAGTACAAATAGTGCAAGTACTAGTACTACTAATAATGGAGAATCACAAACTACTACTCCTACCGCTGCTGATACCCCTACTGCTACAGAAAGTAATTCACCTTCACCACCCATCACTACTACAGAAAGTAATTCACCTTCACCACCCATCACTACTACAGAAAGTAATTCACCTTCACCACCCATCACTACTACAGA…	Nothing
					FC Allele13 KG017	GGTAATTAAAACATTGTCTATTATAAATTTCTTTATTTTTGTTACCTTTAATATTAAAAATGAAAGTAAATATAGCAACACATTCATAAACAATGCTTATAATATGAGTATAAGGAGAAGTATGGCAAATGAAGGTTCTACTACTAATAGTGTAGATGCAAATGCTCCAAAAGCTGATACTGTTGCTAGGGTAAGTCAAAGTAGTACAAATAGTGCAAGTACTAGTACTACTAATAATGGAGAATCACAAACTACTACTCCTACCGCTGCTGATACCCCTACTGCTACAGAAAGTAATTCACCTTCACCACCCATCACTACTACAGAAAGTAATTCACCTTCACCACCCATCACTACTACAGAAAGTTCAAGTTCTGGCAATGCACCAAATAAAACAGA…	Nothing
					FC Allele13 KG017	GGTAATTAAAACATTGTCTATTATAAATTTCTTTATTTTTGTTACCTTTAATATTAAAAATGAAAGTAAATATAGCAACACATTCATAAACAATGCTTATAATATGAGTATAAGGAGAAGTATGGCAAATGAAGGTTCTACTACTAATAGTGTAGATGCAAATGCTCCAAAAGCTGATACTGTTGCTAGGGTAAGTCAAAGTAGTACAAATAGTGCAAGTACTAGTACTACTAATAATGGAGAATCACAAACTACTACTCCTACCGCTGCTGATACCCCTACTGCTACAGAAAGTAATTCACCTTCACCACCCATCACTACTACAGAAAGTTCAAGTTCTGGCAATGCACCAAATAAAACAGACGGTAAAGGAGAAGAGAGTGAAAAACAAAATGAATT…	Nothing
KG 018	Kedougou	2016	242847	1	IC Allele14 KG018	CCTGGTGCAGATGCTAAGAGAAGTCCAAGTACTCCCGCTACTACCACAACTACCACAACTACTAATGATGCAGAAGCATCTACCAGTACCTCTTCAGAAAATCCAAATCATAATAATGCCGAAACAAATCAAGCAAATAAAGAAACTCAAAATAACTCAAATGTTCAACAAGACTCTCAAACTAAATCAAATGTTCCACCCACTCAAGATGCAGACACTAAAAGTCCTACTGCACAACCTGAACAAGCTGAAAATTCTGCTCCAACAGCCGAACAAACTGAATCCCCCGAATTACAATCTGCACCAGAGAATAAAGGTACAGGACAACATGGACATATGCATGGTTCTAGAAATAATCATCCACAAAATACTTCTGATAGTCAAAAAGAATGTACCGAT…	Nothing
KG 019	Kedougou	2016	182149	2	IC Allele15 KG019	CTGATAGTCAAAAAGAATGTACCTCTTTGTTACCATCGGTACATTCTTTTTGACTATCAGAAGTATTTTGTGGATGATTATTTCTAGAACCATGCATATGTCCATGTTGTCCTGTACCTTTATTCTCTGGTGCAGATTGTAATTCGGGGGATTCAGTTTGTTCGGCTGTTTGAGCAGAATTTTCAGCTTGTTCAGGTTGTGCAGTAGGACTTTTAGTGTCTGCATCTTGAGTGCGTGGAACATTTGATTTAGTTTGAGAGTCTTGTTGAACATTTGAGTTATTTTGAGTTTCTTTATTTGCTTGATTTGGTTTTTGAACTTCTCCTTTACCTTTTGGATTTGTTTCGGCATTATTATGATTTGGATTTTCTGAAGAGGTACTGGTAGATGCTTCTGCAT…	Nothing
					IC Allele15 KG019	CTGATAGTCAAAAAGAATGTACCTCTTTGTTACCATCGGTACATTCTTTTTGACTATCAGAAGTATTTTGTGGATGATTATTTCTAGAACCATGCATATGTCCATGTTGTCCTGTACCTTTATTCTCTGGTGCAGATTGTAATTCGGGGGATTCAGTTTGTTCGGCTGTTTGAGCAGAATTTTCAGCTTGTTCAGGTTGTGCAGTAGGACTTTTAGTGTCTGCATCTTGAGTGCGTGGAACATTTGATTTAGTTTGAGAGTCTTGTTGAACATTTGAGTTATTTTGAGTTTCTTTATTTGCTTGATTTGGTTTTTGAACTTCTCCTTTACCTTTTGGATTTGTTTCGGCATTATTATGATTTGGATTTTCTGAAGAGGTACTGGTAGATGCTTCTGCAT…	Nothing
KG 021	Kedougou	2016	287736	2	IC Allele16 KG021	CTGGTGCAGATTGTAATTCGGGGGATTCAGTTTGTTCGGCTGTTGGAGCAGAATTTTCAGCTTGTTCAGGTTGTGCAGTAGGACTTTTAGTGTCTGCATCTTGAGTGGGTGGAACATTTGATTTAGTTTGAGAGTCTTGTTGAACATTTGAGTTATTTTGAGTTTCTGTATTTGCTTTATTTGGTTCTTGAACTCCTCCATTACCTTTTGGATTTGTTTTGGCATTATTATGATTTGGATTTTCTGAAGAGGTACTGGTAGATGCTTCTGCATCATTAGTAGTTGTGGTAGTTGTGGTAGTTTTGGTAGTTGTGGTAGTAGCGGGAGTACTTGAACTTCCCTC	Nothing
					FC Allele14 KG021	AAATAAAGAAATTTATAATAGACTATGAAGGTAATTAAAACATTGTCTATTATAAATTTCTTTATTTTTGTTACCTTTAATATTAAAAATGAAAGTAAATATAGCAACACATTCATAAACAATGCTTATAATATGAGTATAAGGAGAAGTATGGCAAATGAAGGTTCTACTACTAATAGTGTAGATGCAAATGCTCCAAAAGCTGATACTGTTGCTAGGGTAAGTCAAAGTAGTACAAATAGTGCAAGTACTAGTACTACTAATAATGGAGAATCACAAACTACTACTCCTACCGCTGCTGATACCCCTACTGCTACAAA	Nothing
KG 022	Kedougou	2016	310912	4	IC Allele17 KG022	TTTGTTACCATCGGTACATTCTTTTTGACTATCAGAAGTATTTTGTGGATGATTATTTCTAGAACCATGCATATGTCCATGTTGTCCTGTACCTTTATTCTCTGGTGCAGATTGTAATTCGGGGGATTCAGTTTGTTCGGCTGTTGGAGCAGAATTTTCAGCTTGTTCAGGTTGTGCAGTAGGACTTTTAGTGTCTGCATCTTGAGTGGGTGGAACATTTGATTTAGTTTGAGAGTCTTGTTGAACATTTGAGTTATTTTGAGTTTCTGTATTTGCTTGATTTGGTTCTTGAACTCTTCCATTACCTTTTGGATTTGTTTTGGCATTATTATGATTTGGATTTTCTGAAGAGGTACTGGTAGATGCTTCTGCATCATTAGTAGTTGTGGTAGTTGTGGT…	Nothing
					IC Allele17 KG022	TTTGTTACCATCGGTACATTCTTTTTGACTATCAGAAGTATTTTGTGGATGATTATTTCTAGAACCATGCATATGTCCATGTTGTCCTGTACCTTTATTCTCTGGTGCAGATTGTAATTCGGGGGATTCAGTTTGTTCGGCTGTTGGAGCAGAATTTTCAGCTTGTTCAGGTTGTGCAGTAGGACTTTTAGTGTCTGCATCTTGAGTGGGTGGAACATTTGATTTAGTTTGAGAGTCTTGTTGAACATTTGAGTTATTTTGAGTTTCTGTATTTGCTTGATTTGGTTCTTGAACTCTTCCATTACCTTTTGGATTTGTTTTGGCATTATTATGATTTGGATTTTCTGAAGAGGTACTGGTAGATGCTTCTGCATCATTAGTAGTTGTGGTAGTTGTGGT…	Nothing
					IC Allele18 KG022	TTTGTTACCATCGGTACATTCTTTTTGACTATCAGAAGTATTTTGTGGATGATTATTTCTAGAACCATGCATATGTCCATGTTGTCCTGTACCTTTATTCTCTGGTGCAGATTGTAATTCGGGGGATTCAGTTTGTTCGGCTGTTGGAGCAGAATTTTCAGCTTGTTCAGGTTGTGCAGTAGGACTTTTAGTGTCTGCATCTTGAGTGGGTGGAACATTTGATTTAGTTTGAGAGTCTTGTTGAACATTTGAGTTATTTTGAGTTTCTTTATTTGCTTGATTTGTTTCGGCATTATTATGATTTGGATTTTCTGAAGAGGTACTGGTAGATGCTTCTGCATCATTAGTAGTTGTGGTAGTTGTGGTAGTAGTGGGAGTACTTGGACTTCTCTTAGCATC…	Nothing
					IC Allele18 KG022	TTTGTTACCATCGGTACATTCTTTTTGACTATCAGAAGTATTTTGTGGATGATTATTTCTAGAACCATGCATATGTCCATGTTGTCCTGTACCTTTATTCTCTGGTGCAGATTGTAATTCGGGGGATTCAGTTTGTTCGGCTGTTGGAGCAGAATTTTCAGCTTGTTCAGGTTGTGCAGTAGGACTTTTAGTGTCTGCATCTTGAGTGGGTGGAACATTTGATTTAGTTTGAGAGTCTTGTTGAACATTTGAGTTATTTTGAGTTTCTTTATTTGCTTGATTTGTTTCGGCATTATTATGATTTGGATTTTCTGAAGAGGTACTGGTAGATGCTTCTGCATCATTAGTAGTTGTGGTAGTTGTGGTAGTAGCGGGAGTACTTGAACTTCCCTCAGCACC…	Nothing
KG 023	Kedougou	2016	112458	2	IC Allele19 KG023	GCTGGTGGTAGTGGTAGTGCTGGTTCTGGTGCAGATGCTAAGAGAAGTCCAAGTACTCCCACTACTACCACAACTACCACAACTACTAATGATGCAGAAGCATCTACCAGTACCTCTTCAGAAAATCCAAATCATAATAATGCCGAAACAAATCAAGCAAATAAAGAAACTCAAAATAACTCAAATGTTCAACAAGACTCTCAAACTAAATCAAATGTTCCACCCACTCAAGATGCAGACACTAAAAGTCCTACTGCACAACCTGAACAAGCTGAAAATTCTGCTCCAACAGCCGAACAAACTGAATCCCCCGAATTACAATCTGCACCAGAGAATAAAGGTACAGGACAACATGGACATATGCATGGTTCTAGAAATAATCATCCACAAAATACTTCT…	Nothing
					FC Allele15 KG023	GGTAATTAAAACATTGTCTATTATAAATTTCTTTATTTTTGTTACCTTTAATATTAAAAATGAAAGTAAATATAGCAACACATTCATAAACAATGCTTATAATATGAGTATAAGGAGAAGTATGGCAAATGAAGGTTCTAATACTAATAGTGTAGGTGCAGATGCTCCAAAAGCTGATACTGTTGCTAGTGTAAGTCAAAGTAGTACAAATAGTGCAAGTACTAGTACTACTAATAATGGAGAATCACAAACTACTACTCCTACCGCTGCTGATACCCCTACTGCTACAAAAAGTAATTCACCTTCAC	Nothing
KG 024	Kedougou	2016	75175	1	IC Allele20 KG024	AAAATACTTCTGATAGTCAAAAAGTTTGTTACCATCGGTACATTCTTTTTGACTATCAGAAGTATTTTGTGGATGATTATTTCTAGAACCATGCATATGTCCATGTTGTCCTGTACCTTTATTCTCTGGTGCAGCAGGATTTTCATTTTCTGCCGTTTGAGGTTCTTGTGGAGCTTTGGGTCCTTCTTCAGTTGATTCATTTAATTCATTTTGTTTTTCACTCTCTTCTCCTTTACCGTCTGTTTTATTTGGTGCATTGCCAGAACTTGAACTTTCTGTAGTAGTGATGGGTGGTGAAGGTGAATTACTTTTTGTAGCAGTAGGGGTATCAGCAGCGGTAGGAGTAGTAGTTTGTGATTCTCCATTATTAGTAGTACTAGTACTTGCACTATTTGTACT…	Nothing
KG 027	Kedougou	2016	387217	1	IC Allele21 KG027	GCTACTCCCGCTACTCCCGCTACTACCACAACTACCACAACTACTAATGATGCAGAAGCATCTACCAGTACCTCTTCAGAAAATCCAAATCATAATAATGCCAAAACAAATCCAAAAGGTAATGGAGGAGTTCAAGAACCAAATAAAGCAAATACAGAAACTCAAAATAACTCAAATGTTCAACAAGACTCTCAAACTAAATCAAATGTTCCACCCACTCAAGATGCAGACACTAAAAGTCCTACTGCACAACCTGAACAAGCTGAAAATTCTGCTCCAACAGCCGAACAAACTGAATCCCCCGAATTACAATCTGCACCAGAGAATAAAGGTACAGGACAACATGGACATATGCATGGTTCTAGAAATAATCATCCACAAAATACTTCTGATAGTCAA…	Nothing
KG 028	Kedougou	2016	218670	1	IC Allele22 KG028	AAAATACTTCTGATAGTCAAAAAGTCTTTGTTACCATCGGTACATTCTTTTTGACTATCAGAAGTATTTTGTGGATGATTATTTCTAGAACCATGCATATGTCCATGTTGTCCTGTACCTTTATTCTCTGGTGCAGATTGTAATTCGGGGGATTCAGTTTGTTCGGCTGTTTGAGCAGAATTTTCAGCTTGTTCAGGTTGTGCAGTAGGACTTTTAGTGTCTGCATCTTGAGTGCGTGGAACATTTGATTTAGTTTGAGAGTCTTGTTGAACATTTGAGTTATTTTGAGTTTCTTTATTTGCTTGATTTGGTTTTTGAACTTCTCCTTTACCTTTTGGATTTGTTTCGGCATTATTATGATTTGGATTTTCTGAAGAGGTACTGGTAGATGCTTCTGCA…	Nothing
KG 029	Kedougou	2016	118104	6	FC Allele16 KG029	TACTACTCCTACCGCTGCTGATACCCCTACTGCTACAGAAAGTAATTCACCTTCACCACCCATCACTACTACAGAAAGTTCAAGTTCTGGCAATGCACCAAATAAAACAGACGGTAAAGGAGAAGAGAGTGAAAAACAAAATGAATTAAATGAATCAACTGAAGAAGGACCCAAAGCTCCACAAGAACCTCAAACGGCAGAAAATGAAAATCCTGCTGCACCAGAGAATAAAGGTACAGGACAACATGGACATATGCATGGTTCTAGAAATAATCATCCACAAAATACTTCTGATAGTCAAAAAGAATGTACCGATGGTAACAAAGACATTCTTTTTGACTATCAGAAGGATTTTGTGGATGATTATTTCTAG	Nothing
					IC Allele23 KG029	TATGAAGGTAATTAAAACATTGTCTATTATAAATTTCTTTATTTTTGTTACCTTTAATATTAAAAATGAAAGTAAATATAGCAACACATTCATAAACAATGCTTATAATATGAGTATAAGGAGAAGTATGGAAGAAAGTAATCTTCCTACTGGTGCTGGTGCTGTTGCTGGTTCTGGTGCTGTTGCTGGTTCTGGTGCTGTTGCTGGTTCTGGTGCTGTTGCTGGTTCTGGTGCTGGTAATGGTGCTGGTAATGGTGCTAATCCTGGTGCAGATGCTAAGAGAAGTCCAAGTACTCCCGCTACTACCACAACTACCACAACTACTAATGATGCAGAAGCATCTACCAGTACCTCTTCAGAAAATCCAAATCATAATAATGCCAAAACAAATCCAAAAGG…	Nothing
					IC Allele23 KG029	TATGAAGGTAATTAAAACATTGTCTATTATAAATTTCTTTATTTTTGTTACCTTTAATATTAAAAATGAAAGTAAATATAGCAACACATTCATAAACAATGCTTATAATATGAGTATAAGGAGAAGTATGGAAGAAAGTAATCTTCCTACTGGTGCTGGTGCTGTTGCTGGTTCTGGTGCTGTTGCTGGTTCTGGTGCTGTTGCTGGTTCTGGTGCTGGTAATGGTGCTGGTAATGGTGCTAATCCTGGTGCAGATGCTAAGAGAAGTCCAAGTACTCCCGCTACTACCACAACTACCACAACTACTAATGATGCAGAAGCATCTACCAGTACCTCTTCAGAAAATCCAAATCATAATAATGCCAAAACAAATCCAAAAGGTAATGGAAGAGTTCAAGA…	Nothing
					IC Allele23 KG029	TATGAAGGTAATTAAAACATTGTCTATTATAAATTTCTTTATTTTTGTTACCTTTAATATTAAAAATGAAAGTAAATATAGCAACACATTCATAAACAATGCTTATAATATGAGTATAAGGAGAAGTATGGAAGAAAGTAATCTTCCTACTGGTGCTGGTGCTGTTGCTGGTTCTGGTGCTGTTGCTGGTTCTGGTGCTGGTAATGGTGCTGGTAATGGTGCTAATCCTGGTGCAGATGCTAAGAGAAGTCCAAGTACTCCCGCTACTACCACAACTACCACAACTACTAATGATGCAGAAGCATCTACCAGTACCTCTTCAGAAAATCCAAATCATAATAATGCCAAAACAAATCCAAAAGGTAATGGAAGAGTTCAAGAACCAAATCAAGCAAATAC…	Nothing
					IC Allele23 KG029	TATGAAGGTAATTAAAACATTGTCTATTATAAATTTCTTTATTTTTGTTACCTTTAATATTAAAAATGAAAGTAAATATAGCAACACATTCATAAACAATGCTTATAATATGAGTATAAGGAGAAGTATGGAAGAAAGTAATCTTCCTACTGGTGCTGGTGCTGTTGCTGGTTCTGGTGCTGGTAATGGTGCTGGTAATGGTGCTAATCCTGGTGCAGATGCTAAGAGAAGTCCAAGTACTCCCGCTACTACCACAACTACCACAACTACTAATGATGCAGAAGCATCTACCAGTACCTCTTCAGAAAATCCAAATCATAATAATGCCAAAACAAATCCAAAAGGTAATGGAAGAGTTCAAGAACCAAATCAAGCAAATACAGAAACTCAAAATAACTC…	Nothing
					IC Allele24 KG029	GTGCTGGTGCTGGTAATGGTGCTGGTAATGGTGCTAATCCTGGTGCAGATGCTAAGAGAAGTCCAAGTACTCCCGCTACTACCACAACTACCACAACTACTAATGATGCAGAAGCATCTACCAGTACCTCTTCAGAAAATCCAAATCATAATAATGCCAAAACAAATCCAAAAGGTAATGGAAGAGTTCAAGAACCAAATCAAGCAAATACAGAAACTCAAAATAACTCAAATGTTCAACAAGACTCTCAAACTAAATCAAATGTTCCACCCACTCAAGATGCAGACACTAAAAGTCCTACTGCACAACCTGAACAAGCTGAAAATTCTGCTCCAACAGCCGAACAAACTGAATCCCCCGAATTACAATCTGCACCAGAGAATAAAGGTACAG	Nothing
KG 030	Kedougou	2016	306115	5	FC Allele17 KG030	AAATAAAGAAATTTATAATAGACTATGAAGGTAATTAAAACATTGTCTATTATAAATTTCTTTATTTTTGTTACCTTTAATATTAAAAATGAAAGTAAATATAGCAACACATTCATAAACAATGCTTATAATATGAGTATAAGGAGAAGTATGGCAAATGAAGGTTCTAGTACTAATAGTGTAGGTGCAAATGCTCCAAAAGCTGATACTATTGCTAGTGGAAGTCAAAGTAGTACAAATAGTGCAAGTACTAGTACTACTAATAATGGAGAATCACAAACTACTACTCCTACCGCTGCTGATACCCCTACTGCTACAAAAAGTAATTCACCTTCACCACCCATCACTACTACAAAAAGTAATTCACCTTCACCACCCATCACTACTACAGAAAGTTCA…	Nothing
					FC Allele17 KG030	AAATAAAGAAATTTATAATAGACTATGAAGGTAATTAAAACATTGTCTATTATAAATTTCTTTATTTTTGTTACCTTTAATATTAAAAATGAAAGTAAATATAGCAACACATTCATAAACAATGCTTATAATATGAGTATAAGGAGAAGTATGGCAAATGAAGGTTCTAGTACTAATAGTGTAGGTGCAAATGCTCCAAAAGCTGATACTATTGCTAGTGGAAGTCAAAGTAGTACAAATAGTGCAAGTACTAGTACTACTAATAATGGAGAATCACAAACTACTACTCCTACCGCTGCTGATACCCCTACTGCTACAAAAAGTAATTCACCTTCACCACCCATCACTACTACAGAAAGTTCAAGTTCTGGCAATGCACCAAATAAAACAGACGGTAAA…	Nothing
					FC Allele17 KG030	AAATAAAGAAATTTATAATAGACTATGAAGGTAATTAAAACATTGTCTATTATAAATTTCTTTATTTTTGTTACCTTTAATATTAAAAATGAAAGTAAATATAGCAACACATTCATAAACAATGCTTATAATATGAGTATAAGGAGAAGTATGGCAAATGAAGGTTCTAGTACTAATAGTGTAGGTGCAAATGCTCCAAAAGCTGATACTATTGCTAGTGGAAGTCAAAGTAGTACAAATAGTGCAAGTACTAGTACTACTAATAATGGAGAATCACAAACTACTACTCCTACCGCTGCTGATACCCCTACTGCTACAAAAAGTAATTCACCTTCACCACCCATCACTACTACAAAAAGTAATTCACCTTCACCACCCATCACTACTACAAAAAGTAAT…	Nothing
					FC Allele17 KG030	AAATAAAGAAATTTATAATAGACTATGAAGGTAATTAAAACATTGTCTATTATAAATTTCTTTATTTTTGTTACCTTTAATATTAAAAATGAAAGTAAATATAGCAACACATTCATAAACAATGCTTATAATATGAGTATAAGGAGAAGTATGGCAAATGAAGGTTCTAGTACTAATAGTGTAGGTGCAAATGCTCCAAAAGCTGATACTATTGCTAGTGGAAGTCAAAGTAGTACAAATAGTGCAAGTACTAGTACTACTAATAATGGAGAATCACAAACTACTACTCCTACCGCTGCTGATACCCCTACTGCTACAA	Nothing
					FC Allele17 KG030	AAATAAAGAAATTTATAATAGACTATGAAGGTAATTAAAACATTGTCTATTATAAATTTCTTTATTTTTGTTACCTTTAATATTAAAAATGAAAGTAAATATAGCAACACATTCATAAACAATGCTTATAATATGAGTATAAGGAGAAGTATGGCAAATGAAGGTTCTAGTACTAATAGTGTAGGTGCAAATGCTCCAAAAGCTGATACTATTGCTAGTGGAAGTCAAAGTAGTACAAATAGTGCAAGTACTAGTACTACTAATAATGGAGAATCACAAACTACTACTCCTACCGCTGCTGATACCCCTACTGCTACAA	Nothing
KG 031	Kedougou	2016	28136	2	FC Allele18 KG031	AGAGACAGGGTAATTAAAACATTGTCTATTATAAATTTCTTTATTTTTGTTACCTTTAATATTAAAAATGAAAGTAAATATAGCAACACATTCATAAACAATGCTTATAATATGAGTATAAGGAGAAGTATGGCAAATGAAGGTTCTAGTACTAATAGTGTAGGTGCAAATGCTCCAAAAGCTGATACTATTGCTAGTGGAAGTCAAAGTAGTACAAATAGTGCAAGTACTAGTACTACTAATAATGGAGAATCACAAACTACTACTCCTACCGCTGCTGATACCCCTACTGCTACAAAAAGTAATTCACCTTCAC	Nothing
					IC Allele25 KG031	GGTGCTAGTGGTAGTGCTGGTGCTGAGGGAAGTTCAAGTACTCCCCCTACTACCACAACTACCACAACTACTAATGATGCAGAAGCATCTACCAGTACCTCTTCAGAAAATCCAAATCATAATAATGCCGAAACAAATCCAAAAGGTAAAGGAGAAGTTCAAGAACCAAATAAAGCAAATACAGAAACTCAAAATAACTCAAATGTTCAACAAGACTCTCAAACTAAATCAAATGTTCCACCCACTCAAGATGCAGACACTAAAAGTCCTACTGCACAACCTGAACAAGCTGAAAATTCTGCTCCAACAGCCGAACAAACTGAATCCCCCGAATTACAATCTGCACCAGAGAATAAAGGTACAGGACAACATGGACATATGCATGGTTCTAGAAATAAT…	Nothing
KG 067	Kedougou	2016	285869	1	IC Allele18 KG067	CTGATAGTCAAAAAGAATGTACCCCTTTGTTACCATCGGTACATTCTTTTTGACTATCAGAAGTATTTTGTGGATGATTATTTCTAGAACCATGCATATGTCCATGTTGTCCTGTACCTTTATTCTCTGGTGCAGATTGTAATTCGGGGGATTCAGTTTGTTCGGCTGTTGGAGCAGAATTTTCAGCTTGTTCAGGTTGTGCAGTAGGACTTTTAGTGTCTGCATCTTGAGTGGGTGGAACATTTGATTTAGTTTGAGAGTCTTGTTGAACATTTGAGTTATTTTGAGTTTCTTTATTTGCTTGATTTGTTTCGGCATTATTATGATTTGGATTTTCTGAAGAGGTACTGGTAGATGCTTCTGCATCATTAGTAGTTGTGGTAGTTGTGGTAGTTGTGG…	Nothing
KG 68	Kedougou	2016	99439	1	IC Allele27 KG068	CTGATAGTCAAAAAGAATGTACCTCTTTGTTACCATCGGTACATTCTTTTTGACTATCAGAAGTATTTTGTGGATGATTATTTCTAGAACCATGCATATGTCCATGTTGTCCTGTACCTTTATTCTCTGGTGCAGATTGTAATTCGGGGGATTCAGTTTGTTCGGCTGTTGGAGCAGAATTTTCAGCTTGTTCAGGTTGTGCAGTAGGACTTTTAGTGTCTGCATCTTGAGTGGGTGGAACATTTGATTTAGTTTGAGAGTCTTGTTGAACATTTGAGTTATTTTGAGTTTCTTTATTTGCTTGATTTGGTTCTTGAACTTCTCCTTTACCTTTTGGATTTGTTTCGGCATTTTTATGATTTGGATTTTCTGAAGAGGTACTGGTAGATGCTTCTGCAT…	Nothing
KG 69	Kedougou	2016	225997	1	IC Allele28 KG069	GGTAGTGCTGGTGGTAGTGCTGGTTCTGGTGATGGTAATGGTGCAGATGCTGAGGGAAGTTCAAGTACTCCCGCTACTACCACAACTACCACAACTACCACAACTACTAATGATGCAGAAGCATCTACCAGTACCTCTTCAGAAAATCCAAATCATAATAATGCCGAAACAAATCCAAAAGGTAAAGGAGAAGTTCAAAAACCAAATCAAGCAAATAAAGAAACTCAAAATAACTCAAATGTTCAACAAGACTCTCAAACTAAATCAAATGTTCCACGCACTCAAGATGCAGACACTAAAAGTCCTACTGCACAACCTGAACAAGCTGAAAATTCTGCTCCAACAGCCGAACAAACTGAATCCCCCGAATTACAATCTGCACCAGAGAATAAAGGTACA…	Nothing
KG 071	Kedougou	2016	298568	1	IC Allele29 KG071	CTGATAGTCAAAAAGAATGTACCCTTTGTTACCATCGGTACATTCTTTTTGACTATCAGAAGTATTTTGTGGATGATTATTTCTAGAACCATGCATATGTCCGTGTTGTCCTGTACCTTTATTCTCTGGTGCAGATTGTAATTCGGGGGATTCAGTTTGTTCGGCTGTTGGAGCAGAATTTTCAGCTTGTTCAGGTTGTGCAGTAGGACTTTTAGTGTCTGCATCTTGAGTGGGTGGAACATTTGATTTAGTTTGAGAGTCTTGTTGAACATTTGAGTTATTTTGAGTTTCTTTATTTGCTTGATTTGGTTCTTGAACTTCTCCTTTACCTTTTGGATTTGTTTCGGCATTTTTATGATTTGGATTTTCTGAAGAGGTACTGGTAGATGCTTCTGCATC…	Nothing
MT01	North Area	2016	248926	2	FC Allele1 MT01	CTGATAGTCAAAAAGAATGTACCTCTTTGTTACCATCGGTACATTCTTTTTGACTATCAGAAGTATTTTGTGGATGATTATTTCTAGAACCATGCATATGTCCATGTTGTCCTGTACCTTTATTCTCTGGTGCAGCAGGATTTTCATTTTCTGCCGTTTGAGGTTCTTGTGGAGCTTTGGGTCCTTCTTCAGTTGATTCATTTAATTCATTTTGTTTTTCACTCTCTTCTCCTTTACCGTCTGTTTTATTTGGTGCATTGCCAGAACTTGAACTTTCTGTAGCAGTAGGGGTATCAGCAGCGGTAGGAGTAGTAGTTTGTGATTCTCCATTATTAGTAGTACTAGTACTTGCACTATTTGTACTCCTTTGACTTCCACTAGCAATAGTATCAGCAGCGG…	Nothing
					FC Allele1 MT01	CTGATAGTCAAAAAGAATGTACCTCTTTGTTACCATCGGTACATTCTTTTTGACTATCAGAAGTATTTTGTGGATGATTATTTCTAGAACCATGCATATGTCCATGTTGTCCTGTACCTTTATTCTCTGGTGCAGCAGGATTTTCATTTTCTGCCGTTTGAGGTTCTTGTGGAGCTTTGGGTCCTTCTTCAGTTGATTCATTTAATTCATTTTGTTTTTCACTCTCTTCTCCTTTACCGTCTGTTTTATTTGGTGCATTGCCAGAACTTGAACTTTCTGTAGCAGTAGGGGTATCAGCAGCGGTAGGAGTAGTAGTTTGTGATTCTCCATTATTAGTAGTACTAGTACTTGCACTATTTGTACTCCTTTGACTTCCACTAGCAATAGTATCAGCATTTG…	Nothing
MT07	North Area	2016	362234	4	IC Allele1 MT07	AGTGCTGGTGCTAGTGGTAGTGCTGGTTCTGGTGATGGTAATGGTGCTAATCCTGGTGCAGATGCTGAGGGAAGTTCAAGTACTCCCGCTACTACCACAACTACCAAAACTACCACAACTACCACAACTACTAATGATGCAGAAGCATCTACCAGTACCTCTTCAGAAAATCCAAATCATAAAAATGCCGAAACAAATCCAAAAGGTAAAGGAGAAGTTCAAGAACCAAATCAAGCAAATAAAGAAACTCAAAATAACTCAAATGTTCAACAAGACTCTCAAACTAAATCAAATGTTCCACCCACTCAAGATGCAGACACTAAAAGTCCTACTGCACAACCTGAACAAGCTGAAAATTCTGCTCCAACAGCCGAACAAACTGAATCCCCCGAATTACAA…	Nothing
					IC Allele11 MT07	AGTGCTGGTGCTAGTGGTAGTGCTGGTTCTGGTGATGGTAATGGTGCTAATCCTGGTGCAGATGCTGAGGGAAGTTCAAGTACTCCCGCTACTACCACAACTACCACAACTACTAATGATGCAGAAGCATCTACCAGTACCTCTTCAGAAAATCCAAATCATAAAAATGCCGAAACAAATCCAAAAGGTAAAGGAGAAGTTCAAGAACCAAATCAAGCAAATAAAGAAACTCAAAATAACTCAAATGTTCAACAAGACTCTCAAACTAAATCAAATGTTCCACCCACTCAAGATGCAGACACTAAAAGTCCTACTGCACAACCTGAACAAGCTGAAAATTCTGCTCCAACAGCCGAACAAACTGAATCCCCCGAATTACAATCTGCACCAGAGAATAAA…	Nothing
					IC Allele2 MT07	AGTGCTGGTGCTAGTGGTAGTGCTGGTTCTGGTGATGGTAATGGTGCTAATCCTGGTGCAGATGCTGAGGGAAGTTCAAGTACTCCCGCTACTACCACAACTACCAAAACTACCACAACTACCACAACTACTAATGATGCAGAAGCATCTACCAGTACCTCTTCAGAAAATCCAAATCATAATAATGCCGAAACAAATCAAGCAAATAAAGAAACTCAAAATAACTCAAATGTTCAACAAGACTCTCAAACTAAATCAAATGTTCCACCCACTCAAGATGCAGACACTAAAAGTCCTACTGCACAACCTGAACAAGCTGAAAATTCTGCTCCAACAGCCGAACAAACTGAATCCCCCGAATTACAATCTGCACCAGAGAATAAAGGTACAGGACAACAT…	Nothing
					IC Allele2 MT07	AGTGCTGGTGCTAGTGGTAGTGCTGGTTCTGGTGATGGTAATGGTGCTAATCCTGGTGCAGATGCTGAGGGAAGTTCAAGTACTCCCGCTACTACCACAACTACCACAACTACTAATGATGCAGAAGCATCTACCAGTACCTCTTCAGAAAATCCAAATCATAATAATGCCGAAACAAATCAAGCAAATAAAGAAACTCAAAATAACTCAAATGTTCAACAAGACTCTCAAACTAAATCAAATGTTCCACCCACTCAAGATGCAGACACTAAAAGTCCTACTGCACAACCTGAACAAGCTGAAAATTCTGCTCCAACAGCCGAACAAACTGAATCCCCCGAATTACAATCTGCACCAGAGAATAAAGGTACAGGACAACATGGACATATGCATGGTTCT…	Nothing
MT09	North Area	2016	305551	1	IC Allele3 MT09	CTGCTGGTGCTGGTGCTAGTGGTAGTGCTGGTGCTGAGGGAAGTTCAAGTACTCCCGCTACTACCACAACTACCACAACTACTAATGATGCAGAAGCATCTACCAGTACCTCTTCAGAAAATCCAAATCATAATAATGCCAAAACAAATCCAAAAGGTAAAGAAGTTCAAGAACCAAATAAAGCAAATACAGAAACTCAAAATAACTCAAATGTTCAACAAGACTCTCAAACTAAATCAAATGTTCCACCCACTCAAGATGCAGACACTAAAAGTCCTACTGCACAACCTGAACAAGCTGAAAATTCTGCTCCAACAGCCGAACAAACTGAATCCCCCGAATTACAATCTGCACCAGAGAATAAAGGTACAGGACAACATGGACATATGCATGGTTCTA…	Nothing
MT76	North Area	2016	202039	1	IC Allele4 MT76	GCTACTCCCGCTACTCCCGCTACTACCACAACTACCACAACTACCACAACTACTAATGATGCAGAAGCATCTACCAGTACCTCTTCAGAAAATCCAAATCATAATAATGCCAAAACAAATCCAAAAGGTAATGGAGGAGTTCAAGAACCAAATAAAGCAAATACAGAAACTCAAAATAACTCAAATGTTCAACAAGACTCTCAAACTAAATCAAATGTTCCACCCACTCAAGATGCAGACACTAAAAGTCCTACTGCACAACCTGAACAAGCTGAAAATTCTGCTCCAACAGCCGAACAAACTGAATCCCCCGAATTACAATCTGCACCAGAGAATAAAGGTACAGGACAACATGGACATATGCATGGTTCTAGAAATAATCATCCACAAAATACTTCT…	Nothing
MT199	North Area	2016	175753	4	FC Allele2 MT199	CTGATAGTCAAAAAGAATGTACCTCTTTGTTACCATCGGTACATTCTTTTTGACTATCAGAAGTATTTTGTGGATGATTATTTCTAGAACCATGCATATGTCCATGTTGTCCTGTACCTTTATTCTCTGGTGCAGCAGGATTTTCATTTTCTGCCGTTTGAGGTTCTTGTGGAGCTTTGGGTCCTTCTTCAGTTGATTCATTTAATTCATTTTGTTTTTCACTCTCTTCTCCTTTACCGTCTGTTTTATTTGGTGCATTGCCAGAACTTGAACTTTCTGTAGTAGTGATGGGTGGTGAAGGTGAATTACTTTCTGTAGTAGTGATGGGTGGTGAAGGTGAATTACTTTCTGTAGTAGTGATGGGTGGTGAAGGTGAATTACTTTCTGTAGTAGTGATGG…	Nothing
					FC Allele2 MT199	CTGATAGTCAAAAAGAATGTACCTCTTTGTTACCATCGGTACATTCTTTTTGACTATCAGAAGTATTTTGTGGATGATTATTTCTAGAACCATGCATATGTCCATGTTGTCCTGTACCTTTATTCTCTGGTGCAGCAGGATTTTCATTTTCTGCCGTTTGAGGTTCTTGTGGAGCTTTGGGTCCTTCTTCAGTTGATTCATTTAATTCATTTTGTTTTTCACTCTCTTCTCCTTTACCGTCTGTTTTATTTGGTGCATTGCCAGAACTTGAACTTTCTGTAGTAGTGATGGGTGGTGAAGGTGAATTACTTTCTGTAGTAGTGATGGGTGGTGAAGGTGAATTACTTTCTGTAGTAGTGATGGGTGGTGAAGGTGAATTACTTTCTGTAGTAGTGATGG…	Nothing
					FC Allele2 MT199	CTGATAGTCAAAAAGAATGTACCTCTTTGTTACCATCGGTACATTCTTTTTGACTATCAGAAGTATTTTGTGGATGATTATTTCTAGAACCATGCATATGTCCATGTTGTCCTGTACCTTTATTCTCTGGTGCAGCAGGATTTTCATTTTCTGCCGTTTGAGGTTCTTGTGGAGCTTTGGGTCCTTCTTCAGTTGATTCATTTAATTCATTTTGTTTTTCACTCTCTTCTCCTTTACCGTCTGTTTTATTTGGTGCATTGCCAGAACTTGAACTTTCTGTAGTAGTGATGGGTGGTGAAGGTGAATTACTTTCTGTAGTAGTGATGGGTGGTGAAGGTGAATTACTTTCTGTAGTAGTGATGGGTGATGAAGGTGAATTACTTTTTGTAGCAGTAGGGG…	Nothing
					FC Allele2 MT199	CTGATAGTCAAAAAGAATGTACCTCTTTGTTACCATCGGTACATTCTTTTTGACTATCAGAAGTATTTTGTGGATGATTATTTCTAGAACCATGCATATGTCCATGTTGTCCTGTACCTTTATTCTCTGGTGCAGCAGGATTTTCATTTTCTGCCGTTTGAGGTTCTTGTGGAGCTTTGGGTCCTTCTTCAGTTGATTCATTTAATTCATTTTGTTTTTCACTCTCTTCTCCTTTACCGTCTGTTTTATTTGGTGCATTGCCAGAACTTGAACTTTCTGTAGTAGTGATGGGTGGTGAAGGTGAATTACTTTCTGTAGTAGTGATGGGTGATGAAGGTGAATTACTTTTTGTAGCAGTAGGGGTATCAGCAGCGGTAGGAGTAGTAGTTTGTGATTCTC…	Nothing
MT205	North Area	2016	385440	2	IC Allele5 MT205	GAAATAATCATCCACAAAATACTGCTGATAGTCAAAAAGAATGTACCCTTTGTTACCATCGGTACATTCTTTTTGACTATCAGAAGTATTTTGTGGATGATTATTTCTAGAACCATGCATATGTCCATGTTGTCCTGTACCTTTATTCTCTGGTGCAGATTGTAATTCGGGGGATTCAGTTTGTTCGGCTGTTGGAGCAGAATTTTCAGCTTGTTCAGGTTGTGCAGTAGGACTTTTAGTGTCTGCATCTTGAGTGGGTGGAACATTTGATTTAGTTTGAGAGTCTTGTTGAACATTTGAGTTATTTTGAGTTTCTGTATTTGCTTTATTTGGTTCTTGAACTTCTCCTTTACCTTTTGGATTTGTTTCGGCATTATTATGATTTGAATTTTCTGAAGA…	Nothing
					IC Allele5 MT205	GAAATAATCATCCACAAAATACTGCTGATAGTCAAAAAGAATGTACCCTTTGTTACCATCGGTACATTCTTTTTGACTATCAGAAGTATTTTGTGGATGATTATTTCTAGAACCATGCATATGTCCATGTTGTCCTGTACCTTTATTCTCTGGTGCAGATTGTAATTCGGGGGATTCAGTTTGTTCGGCTGTTGGAGCAGAATTTTCAGCTTGTTCAGGTTGTGCAGTAGGACTTTTAGTGTCTGCATCTTGAGTGGGTGGAACATTTGATTTAGTTTGAGAGTCTTGTTGAACATTTGAGTTATTTTGAGTTTCTGTATTTGCTTTATTTGGTTCTTGAACTTCTCCTTTACCTTTTGGATTTGTTTCGGCATTATTATGATTTGAATTTTCTGAAGA…	Nothing
MT260	North Area	2016	303957	2	IC Allele6 MT260	ATAAGAGACAGGTAATTAAAACATTGTCTATTATAAATTTCTTTATTTTTGTTACCTTTAATATTAAAAATGAAAGTAAATATAGCAACACATTCATAAACAATGCTTATAATATGAGTATAAGGAGAAGTATGACAGAAAGTAAGCCTCCTACTGGTGATGGTGCTGTTGCTGGTGCTGGTGCTGGTTCTGGTGCTGGTGCTGTTGCTAGTGCTGGTAATGGTGCTAATACTGGTGCAGATGCTAAGAAAAGTCCAAGTACTCCCGCTACTACCACAACTACCACAACTACTAATGATGCAGAAGCATCTACCAGTACCTCTTCAGAAAATTCAAATCATAATAATGCCGAAACAAATCCAAAAGGTAAAGGAGAAGTTCAAGAACCAAATAAAGCAA…	Nothing
					IC Allele7 MT260	ATAAGAGACAGGTAATTAAAACATTGTCTATTATAAATTTCTTTATTTTTGTTACCTTTAATATTAAAAATGAAAGTAAATATAGCAACACATTCATAAACAATGCTTATAATATGAGTATAAGGAGAAGTATGAAAGAAAGTAAGCCTCCTACTGGTGCTAGTGGTAGTGCTGGTTCTGGTTCTGGTGCTGTTGCTAGTGCTGGTAATGGTGCTAATACTGGTGCAGATGCTAAGAAAAGTCCAAGTACTCCCGCTACTACCACAACTACCACAACTACTAATGATGCAGAAGCATCTACCAGTACCTCTTCAGAAAATTCAAATCATAATAATGCCGAAACAAATCCAAAAGGTAAAGGAGAAGTTCAAGAACCAAATAAAGCAAATACAGAAACTC…	Nothing
SL2 148	North Area	2016	162219	1	IC Allele8 SL2 148	GGTAATTAAAACATTGTCTATTATAAATTTCTTTATTTTTGTTACCTTTAATATTAAAAATGAAAGTAAATATAGCAACACATTCATAAACAATGCTTATAATATGAGTATAAGGAGAAGTATGACAGAAAGTAAGCCTCCTACTGGTGATGGTGCTGTTGCTGGTGCTGGTGCTGGTTCTGGTGCTGGTGCTGTTGCTAGTGCTGGTAATGGTGCTAATACTGGTGCAGATGCTAAGAAAAGTCCAAGTACTCCCGCTACTACCACAACTACCACAACTACTAATGATGCAGAAGCATCTACCAGTACCTCTTCAGAAAATTCAAATCATAATAATGCCGAAGCAAATCCAAAAGGTAAAGGAGAAGTTCAAGAACCAAATAAAGCAAATACAGAAAC…	Nothing
WK LG135	North Area	2016	247362	1	IC Allele9 WKLG135	AATCCTCCTGCTGGTGCTGGTGCTAGTGGTAGTGCTGGTGCTGAGGGAAGTTCAAGTACTCCCACTACTACCACAACTACCACAACTACTAATGATGCAGAAGCATCTACCAGTACCTCTTCAGAAAATCCAAATCATAATAATGCCAAAACAAATCCAAAAGGTAATGGAGGAGTTCAAGAACCAAATCAAGCAAATAAAGAAACTCAAAATAACTCAAATGTTCAACAAGACTCTCAAACTAAATCAAATGTTCCACCCACTCAAGATGCAGACACTAAAAGTCCTACTGCACAACCTGAACAAGCTGAAAATTCTGCTCCAACAGCCGAACAAACTGAATCCCCCGAATTACAATCTGCACCAGAGAATAAAGGTACAGGACAACATGGACATATG…	Nothing
WK LG210	North Area	2016	202539	1	IC Allele9 WKLG210	AATCCTCCTGCTGGTGCTGGTGCTAGTGGTAGTGCTGGTGCTGAGGGAAGTTCAAGTACTCCCACTACTACCACAACTACCACAACTACTAATGATGCAGAAGCATCTACCAGTACCTCTTCAGAAAATCCAAATCATAATAATGCCAAAACAAATCCAAAAGGTAATGGAGGAGTTCAAGAACCAAATCAAGCAAATAAAGAAACTCAAAATAACTCAAATGTTCAACAAGACTCTCAAACTAAATCAAATGTTCCACCCACTCAAGATGCAGACACTAAAAGTCCTACTGCACAACCTGAACAAGCTGAAAATTCTGCTCCAACAGCCGAACAAACTGAATCCCCCGAATTACAATCTGCACCAGAGAATAAAGGTACAGGACAACATGGACATATG…	Nothing
28P	North Area	2016	205288	1	IC Allele10 28P	AATCCTCCTGCTGGTGCTGGTGCTAGTGGTAGTGCTGGTGCTGAGGGAAGTTCAAGTACTCCCACTACTACCACAACTACCACAACTACTAATGATGCAGAAGCATCTACCAGTACCTCTTCAGAAAATCCAAATCATAATAATGCCAAAACAAATCCAAAAGGTAATGGAGGAGTTCAAGAACCAAATCAAGCAAATAAAGAAACTCAAAATAACTCAAATGTTCAACAAGACTCTCAAACTAAATCAAATGTTCCACCCACTCAAGATGCAGACACTAAAAGTCCTACTGCACAACCTGAACAAGCTGAAAATTCTGCTCCAACAGCCGAACAAACTGAATCCCCCGAATTACAATCTGCACCAGAGAATAAAGGTACAGGACAACATGGACATATG…	Nothing
SL2 08	North Area	2016	294443	3	IC Allele11 SL2 08	CTGATAGTCAAAAAGAATGTACCTCTTTGTTACCATCGGTACATTCTTTTTGACTATCAGAAGTATTTTGTGGATGATTATTTCTAGAACCATGCATATGTCCATGTTGTCCTGTACCTTTATTCTCTGGTGCAGATTGTAATTCGGGGGATTCAGTTTGTTCGGCTGTTGGAGCAGAATTTTCAGCTTGTTCAGGTTGTGCAGTAGGACTTTTAGTGTCTGCATCTTGAGTGGGTGGAACATTTGATTTAGTTTGAGAGTCTTGTTGAACATTTGAGTTATTTTGAGTTTCTTTATTTGCTTGATTTGGTTCTTGAACTTCTCCTTTACCTTTTGGATTTGTTTCGGCATTTTTATGATTTGGATTTTCTGAAGAGGTACTGGTAGATGCTTCTGCAT…	Nothing
					IC Allele11 SL2 08	CTGATAGTCAAAAAGAATGTACCTCTTTGTTACCATCGGTACATTCTTTTTGACTATCAGAAGTATTTTGTGGATGATTATTTCTAGAACCATGCATATGTCCATGTTGTCCTGTACCTTTATTCTCTGGTGCAGATTGTAATTCGGGGGATTCAGTTTGTTCGGCTGTTGGAGCAGAATTTTCAGCTTGTTCAGGTTGTGCAGTAGGACTTTTAGTGTCTGCATCTTGAGTGGGTGGAACATTTGATTTAGTTTGAGAGTCTTGTTGAACATTTGAGTTATTTTGAGTTTCTTTATTTGCTTGATTTGGTTCTTGAACTTCTCCTTTACCTTTTGGATTTGTTTCGGCATTTTTATGATTTGGATTTTCTGAAGAGGTACTGGTAGATGCTTCTGCAT…	Nothing
					IC Allele13 SL2 08	CTGATAGTCAAAAAGAATGTACCTCTTTGTTACCATCGGTACATTCTTTTTGACTATCAGAAGTATTTTGTGGATGATTATTTCTAGAACCATGCATATGTCCATGTTGTCCTGTACCTTTATTCTCTGGTGCAGATTGTAATTCGGGGGATTCAGTTTGTTCGGCTGTTGGAGCAGAATTTTCAGCTTGTTCAGGTTGTGCAGTAGGACTTTTAGTGTCTGCATCTTGAGTGGGTGGAACATTTGATTTAGTTTGAGAGTCTTGTTGAACATTTGAGTTATTTTGAGTTTCTTTATTTGCTTGATTTGTTTCGGCATTATTATGATTTGGATTTTCTGAAGAGGTACTGGTAGATGCTTCTGCATCATTAGTAGTTGTGGTAGTTGTGGTAGTTTTGG…	Nothing
SL2 11	North Area	2016	346571	4	FC Allele3 SL2 11	AAGAAATTTATAATAGACAATGTTATGAAGGTAATTAAAACATTGTCTATTATAAATTTCTTTATTTTTGTTACCTTTAATATTAAAAATGAAAGTAAATATAGCAACACATTCATAAACAATGCTTATAATATGAGTATAAGGAGAAGTATGGCAAATAAAGGTTCTAATACTAATAGTGTAGGTGCAAATGCTCCAAATGCTGATACTATTGCTAGTGGAAGTCAAAGGAGTACAAATAGTGCAAGTACTAGTACTACTAATAATGGAGAATCACAAACTACTACTCCTACCGCTGCTGATACTATTGCTAGTGGAAGTCAAAGGAGTACAAATAGTGCAAGTACTAGTACTACTAATAATGGAGAATCACAAACTACTACTCCTACCGCTGCTGAT…	Nothing
					FC Allele3 SL2 11	AAGAAATTTATAATAGACAATGTTATGAAGGTAATTAAAACATTGTCTATTATAAATTTCTTTATTTTTGTTACCTTTAATATTAAAAATGAAAGTAAATATAGCAACACATTCATAAACAATGCTTATAATATGAGTATAAGGAGAAGTATGGCAAATAAAGGTTCTAATACTAATAGTGTAGGTGCAAATGCTCCAAATGCTGATACTATTGCTAGTGGAAGTCAAAGGAGTACAAATAGTGCAAGTACTAGTACTACTAATAATGGAGAATCACAAACTACTACTCCTACCGCTGCTGATACTATTGCTAGTGGAAGTCAAAGGAGTACAAATAGTGCAAGTACTAGTACTACTAATAATGGAGAATCACAAACTACTACTCCTACCGCTGCTGAT…	Nothing
					IC Allele8 SL2 11	AAGAAATTTATAATAGACAATGTTATGAAGGTAATTAAAACATTGTCTATTATAAATTTCTTTATTTTTGTTACCTTTAATATTAAAAATGAAAGTAAATATAGCAACACATTCATAAACAATGCTTATAATATGAGTATAAGGAGAAGTATGACAGAAAGTAAGCCTCCTACTGGTGATGGTGCTGTTGCTGGTGCTGGTGCTGGTTCTGGTGCTGGTGCTGTTGCTAGTGCTGGTAATGGTGCTAATACTGGTGCAGATGCTAAGAAAAGTCCAAGTACTCCCGCTACTACCACAACTACCACAACTACTAATGATGCAGAAGCATCTACCAGTACCTCTTCAGAAAATTCAAATCATAATAATGCCGAAACAAATCCAAAAGGTAAAGGAGAAGTT…	Nothing
					FC Allele3 SL2 11	AAGAAATTTATAATAGACAATGTTATGAAGGTAATTAAAACATTGTCTATTATAAATTTCTTTATTTTTGTTACCTTTAATATTAAAAATGAAAGTAAATATAGCAACACATTCATAAACAATGCTTATAATATGAGTATAAGGAGAAGTATGGCAAATAAAGGTTCTAATACTAATAGTGTAGGTGCAAATGCTCCAAATGCTGATACTATTGCTAGTGGAAGTCAAAGGAGTACAAATAGTGCAAGTACTAGTACTACTAATAATGGAGAATCACAAACTACTACTCCTACCGCTGCTGATACCCCTACTGCTACAGAAAGTAATTCACCTTCACCACCCATCACTACTACAGAAAGTTCAAGTTCTGGCAATGCACCAAATAAAACAGACGGTAAA…	Nothing
SL2 12	North Area	2016	314745	1	IC Allele12 SL2 12	GGTGATGGTGCTGTTGCTAGTGCTGGTTCTGGTGATGGTGCTGTTGCTAGTGCTCGTAATGGTGCTAATCCTGGTGCAGATGCTGAGGGAAGTTCAAGTACTCCCGCTACTACCACAACTACCAAAACTACCACAACTACCACAACTACTAATGATGCAGAAGCATCTACCAGTACCTCTTCAGAAAATCCAAATCATAAAAATGCCGAAACAAATCCAAAAGGTAAAGGAGAAGTTCAAGAACCAAATCAAGCAAATAAAGAAACTCAAAATAACTCAAATGTTCAACAAGACTCTCAAACTAAATCAAATGTTCCACCCACTCAAGATGCAGACACTAAAAGTCCTACTGCACAACCTGAACAAGCTGAAAATTCTGCTCCAACAGCCGAACAAACT…	Nothing
WK LG 678	North Area	2016	27767	1	FC Allele4 WKLG678	TGGGTGGTGAAGGTGAATTACTTTCTGTAGCAGTAGGGGTATCAGCAGCGGTAGGATTAGTAGTTTGTGATTCTCCATTATTAGTAGTACTAGTACTTGCACTATTTGTACTACTTTGACTTCCACTAGCAACAGTATCAGCTTTTGGAGCATTTGCATCTACCCTATTAGTATTAGAACCTTCATTTGCCATACTTCTCCTTATACTCATATTATAAGCATTGTTTATGAATGTGTTGCTATATTTACTTTCATTTTTAATATTAAAGGTAACAAAAATAAAGAAATTTATAATAGACAATGTTTTAATTACC	Nothing
SL2 46	North Area	2016	295159	1	IC Allele13 SL2 46	CTGATAGTCAAAAAGAATGTACCTTTGTTACCATCGGTACATTCTTTTTGACTATCAGAAGTATTTTGTGGATGATTATTTCTAGAACCATGCATATGTCCATGTTGTCCTGTACCTTTATTCTCTGGTGCAGATTGTAATTCGGGGGATTCAGTTTGTTCGGCTGTTGGAGCAGAATTTTCAGCTTGTTCAGGTTGTGCAGTAGGACTTTTAGTGTCTGCATCTTGAGTGGGTGGAACATTTGATTTAGTTTGAGAGTCTTGTTGAACATTTGAGTTATTTTGAGTTTCTTTATTTGCTTGATTTGGTTCTTGAACTTCTCCTTTACCTTTTGGATTTGTTTCGGCATTTTTATGATTTGGATTTTCTGAAGAGGTACTGGTAGATGCTTCTGCATCA…	Nothing
SL2 49	North Area	2016	532791	1	IC Allele14 SL2 49	GCTGGTGCTAGTGGTCGTGCTGGTTCTGGTGATGGTGCTGTTGCTAGTGCTGGTTCTGGTGCAGATGCTGAGGGAAGTTCAAGTACTACCACAACTACCACAACTACCACAACTACCACAACTACCACAACTACTAATGATGCAGAAGCATCTACCAGTACCTCTTCAGAAAATCCAAATCATAATAATGCCGAAACAAATCCAAAAGGTAAAGGAGAAGTTCAAGAACCAAATAAAGCAAATACAGAAACTCAAAATAACTCAAATGTTCAACAAGACTCTCAAACTAAATCAAATGTTCCACCCACTCAAGATGCAGACACTAAAAGTCCTACTGCACAACCTGAACAAGCTGAAAATTCTGCTCCAACAGCCGAACAAACTGAATCCCCCGAATTA…	Nothing
SL2 62	North Area	2016	313073	2	FC Allele5 SL2 62	GTGAAGGTGAATTACTTTCTGTAGCAGTAGGGGTATCAGCAGCGGTAGGAGTAGTAGTTTGTGATTCTCTATTATTAGTAGTACTAGTACTTGCACTATTTGTACTACTTTGACTTCCACTAGCAATAGTATCAGCTTTTGGAGCATTTGCACCTACACTATTAGTATTAGAACCTTCATTTGCCATACTTCTCCTTATACTCATATTATAAGCATTGTTTATGAATGTGTTGCTATATTTACTTTCATTTTTAATATTAAAGGTAACAAAAATAAAGAAATTTATAATAGACAATGTTTTAATTACCTTCACCACCCATCACTACTA	Nothing
					FC Allele6 SL2 62	AGTAATTCACCTTCACCACCCATCGCTACTACAGAAAGTAATTCACCTTCACCACCCATCACTACTACAGAAAGTTCAAGTTCTGGCAATGCACCAAATAAAACAGACGGTAAAGGAGAAGAGAGTGAAAAACAAAATGAATTAAATGAATCAACTGAAGAAGGACCCAAAGCTCCACAAGAACCTCAAACGGCAGAAAATGAAAATCCTGCTGCACCAGAGAATAAAGGTACAGGACAACATGGACATATGCATGGTTCTAGAAATAATCATCCACAAAATACTTCTGATAGTCAAAAAGAATGTACCGATGGTAACAAAGGGTACATTCTTTTTGACTATCAGA	Nothing
SL2 63	North Area	2016	135919	1	IC Allele15 SL2 63	TTGTTACCATCGGTACATTCTTTTTGACTATCAGAAGTATTTTGTGGATGATTATTTCTAGAACCATGCATATGTCCATGTTGTCCTGTACCTTTATTCTCTGGTGCAGATTGTAATTCGGGGGATTCAGTTTGTTCGGCTGTTGGAGCAGAATTTTCAGCTTGTTCAGGTTGTGCAGTAGGACTTTTAGTGTCTGCATCTTGAGTGGGTGGAACATTTGATTTAGTTTGAGAGTCTTGTTGAACATTTGAGTTATTTTGAGTTTCTTTATTTGCTTGATTTGGTTCTTGAACTCCTCCATTACCTTTTGGATTTGTTTTGGCATTATTATGATTTGGATTTTCTGAAGAGGTACTGGTAGATGCTTCTGCATCATTAGTAGTTGTGGTAGTTGTGGTA…	Nothing
SL2 155	North Area	2016	250836	1	IC Allele16 SL2 155	TGATAGTCAAAAAGAATGTACCGCTTTGTTACCATCGGTACATTCTTTTTGACTATCAGAAGTATTTTGTGGATGATTATTTCTAGAACCATGCATATGTCCATGTTGTCCTGTACCTTTATTCTCTGGTGCAGATTGTAATTCGGGGGATTCAGTTTGTTCGGCTGTTGGAGCAGAATTTTCAGCTTGTTCAGGTTGTGCAGTAGGACTTTTAGTGTCTGCATCTTGAGTGGGTGGAACATTTGATTTAGTTTGAGAGTCTTGTTGAACATTTGAGTTATTTTGAGTTTCTTTATTTGCTTGATTTGTTTCGGCATTATTATGATTTGGATTTTCTGAAGAGGTACTGGTAGATGCTTCTGCATCATTAGTAGTTGTGGTAGTTGTGGTAGTTGTGGT…	Nothing
SL2 233	North Area	2016	574715	1	IC Allele17 SL2 233	GGTAGTGCTGGTGGTAGTGCTGGTTCTGGTGATGGTAATGGTGCTAATACTGGTGCAGATGCTGAGGGAAGTCCAAGTACTCCCGCTACTACCACAACTACCACAACTACCACAACTACTAATGATGCAGAAGCATCTACCAGTACCTCTTCAGAAAATCCAAATCATAATAATGCCGAAACAAATCCAAAAGGTAAAGGAGAAGTTCAAAAACCAAATCAAGCAAATAAAGAAACTCAAAATAACTCAAATGTTCAACAAGACTCTCAAACTAAATCAAATGTTCCACCCACTCAAGATGCAGACACTAAAAGTCCTACTGCACAACCTGAACAAGCTGAAAATTCTGCTCCAACAGCCGAACAAACTGAATCCCCCGAATTACAATCTGCACCAGAG…	Nothing
SL2 286	North Area	2016	300349	1	FC Allele7 SL2 286	CTGATAGTCAAAAAGAATGTACCTCTTTGTTACCATCGGTACATTCTTTTTGACTATCAGAAGTATTTTGTGGATGATTATTTCTAGAACCATGCATATGTCCATGTTGTCCTGTACCTTTATTCTCTGGTGCAGCAGGATTTTCATTTTCTGCCGTTTGAGGTTCTTGTGGAGCTTTGGGTCCTTCTTCAGTTGATTCATTTAATTCATTTTGTTTTTCACTCTCTTCTCCTTTACCGTCTGTTTTATTTGGTGCATTGCCAGAACTTGAACTTTCTGTAGTAGTGATGGGTGGTGAAGGTGAATTACTTTTTGTAGCAGTAGGGGTATCAGCAGCGGTAGGAGTAGTAGTTTGTGATTCTCCATTATTAGTAGTACTAGTACTTGCACTATTTGTAC…	Nothing
SL2 318	North Area	2016	347303	1	IC Allele18 SL2 318	GTTCTGGTGCTGGTGCTGTTGCTGTTGCTGGTAATGGTGCTAATCCTGGTGCAGATGCTAAGAGAAGTCCAAGTACTCCCGCTACTACCACAACTACCACAACTACTAATGATGCAGAAGCATCTACCAGTACCTCTTCAGAAAATCCAAATCATAATAATGCCGAAACAAATCAAGCAAATAAAGAAACTCAAAATAACTCAAATGTTCAACAAGACTCTCAAACTAAATCAAATGTTCCACCCACTCAAGATGCAGACACTAAAAGTCCTACTGCACAACCTGAACAAGCTGAAAATTCTGCTCCAACAGCCGAACAAACTGAATCCCCCGAATTACAATCTGCACCAGAGAATAAAGGTACAGGACAACATGGACATATGCATGGTTCTAGAAATA…	Nothing
SL2 407	North Area	2016	446663	1	IC Allele19 SL2 407	CTGATAGTCAAAAAGAATGTACCTCTTTGTTACCATCGGTACATTCTTTTTGACTATCAGAAGTATTTTGTGGATGATTATTTCTAGAACCATGCATATGTCCATGTTGTCCTGTACCTTTATTCTCTGGTGCAGATTGTAATTCGGGGGATTCAGTTTGTTCGGCTGTTGGAGCAGAATTTTCAGCTTGTTCAGGTTGTGCAGTAGGACTTTTAGTGTCTGCATCTTGAGTGGGTGGAACATTTGATTTAGTTTGAGAGTCTTGTTGAACATTTGAGTTATTTTGAGTTTCTGTATTTGCTTTATTTGGTTCTTGAACTCCTCCATTACCTTTTGGATTTGTTTTGGCATTATTATGATTTGGATTTTCTGAAGAGGTACTGGTAGATGCTTCTGCAT…	Nothing
NDP 208	North Area	2016		1	IC Allele6 NDP 208	ATAAGAGACAGGTAATTAAAACATTGTCTATTATAAATTTCTTTATTTTTGTTACCTTTAATATTAAAAATGAAAGTAAATATAGCAACACATTCATAAACAATGCTTATAATATGAGTATAAGGAGAAGTATGACAGAAAGTAAGCCTCCTACTGGTGATGGTGCTGTTGCTGGTGCTGGTGCTGGTTCTGGTGCTGGTGCTGTTGCTAGTGCTGGTAATGGTGCTAATACTGGTGCAGATGCTAAGAAAAGTCCAAGTACTCCCGCTACTACCACAACTACCACAACTACTAATGATGCAGTAGCATCTACCAGTACCTCTTCAGAAAATTCAAATCATAATAATGCCGAAACAAATCCAAAAGGTAAAGGAGAAGTTCAAGAACCAAATAAAGCAA…	Nothing

## Sheet: Feuil2
KG 001
KG 002
KG 003
KG 004
KG 006
KG 009
KG 010
KG 011
KG 012
KG 013
KG 014
KG 015
KG 017
KG 018
KG 019
KG 021
KG 022
KG 023
KG 024
KG 027
KG 028
KG 029
KG 030
KG 031
KG 067
KG 68
KG 69
KG 071
MT01
MT07
MT09
MT76
MT199
MT205
MT260
SL2 148
WK LG135
WK LG210
28P
SL2 08
SL2 11
SL2 12
WK LG 678
SL2 46
SL2 49
SL2 62
SL2 63
SL2 155
SL2 233
SL2 286
SL2 318
SL2 407
NDP 208
